# Supplementary material for: Knowledge, attitudes and practices about human African trypanosomiasis and their implications in designing intervention strategies for Yei county, South Sudan
Source: PLoS Negl Trop Dis. 2018 Oct 1;12(10):e0006826. doi: 10.1371/journal.pntd.0006826 (PMC6181432; doi:10.1371/journal.pntd.0006826)
Supplement: S1 Quantitative data — (XLSX) [file pntd.0006826.s002.xlsx]

## Sheet: Sheet1
QNO	Q1	Q2	Q3	Q5	Q7	Q8	Q9	Q10	Q10OTHER	Q11	Q11_OTHER	Q12	Q12_OTHER	Q13	Q15	Q16	Q16_OTHER	Q17	Q17_OTHER	Q18	Q18_OTHER	Q19	Q20	Q20_OTHER	Q20_1	Q20_2	Q20_3	Q20_4	Q20_5	Q20_6	Q20_7	Q21	Q21_OTHER	Q22	Q23	Q23_OTHER	Q24	Q24_OTHER	Q25	Q25_OTHER	Q26	Q26_OTHER	Q27	Q27_OTHER	Q28_1	Q28_2	Q28_3	Q28_4	Q28_5
301	1	ASOLE	BURA	25-11-2015	2	2	2	1		1		1		1-2 HOURS	1	3		2		1		1	4		0	0	0	1	0	0	0	8	ANY PERSON	3	5		123456789ABX		589		1245		2		5	2	4	1	4
302	1	LASU	MITAGI	26-11-2015	1	1	2	2		1		1		15 MINUTES	1	8		2		3		1	4		0	0	0	1	0	0	0	37		1	6		169		689		1		3		5	2	5	2	2
303	1	LASU	MITAGI	26-11-2015	2	6	2	1		1		1		1 HOUR	1	7		2		3		1	4		0	0	0	1	0	0	0	7		1	6		5		589		1		3		5	2	5	2	2
304	1	LASU	NYORI	26-11-2015	1	2	1	2		1		1		10 MINUTES	1	14	MY FATHER	2		3		1	4		0	0	0	1	0	0	0	7		1	6		189		89		2		#NULL!		4	2	5	1	3
305	1	ASOLE	MALAKIA	25-11-2015	2	2	2	2		1		1		HALF AN HOUR	1	3		1		1		1	4		0	0	0	1	0	0	0	8	ANY CAN AFFECT	3	3		123456789A		79B		124		#NULL!		5	2	2	2	1
306	1	LASU	NYORI	26-11-2015	1	4	2	3		1		1		40 MINUTES	1	8		2		3		1	4		0	0	0	1	0	0	0	7		1	6		189		89		2		3		2	2	5	1	1
307	1	LASU	NYORI	26-11-2015	1	3	2	1		1		1		15 MINUTES	1	3		2		3		1	4		0	0	0	1	0	0	0	7		1	6		189		89		45		3		2	2	5	2	1
308	1	LASU	NYORI	26-11-2015	2	4	2	1		1		1		1 HOUR	1	3		2		3		1	4		0	0	0	1	0	0	0	7		2	6		1489		89		25		3		2	2	4	1	5
309	1	LASU	LIBOGO	25-11-2015	2	3	6	3		6		1		20 MINUTES	1	9		2		1		1	4		0	0	0	1	0	0	0	47		1	6		5689		689		2		#NULL!		5	2	5	1	4
310	1	LASU	LIBOGO	25-11-2015	2	2	2	2		1		1		2 HOURS	1	8		2		3		1	145		1	0	0	1	1	0	0	347		2	6		1234689		124		2		#NULL!		4	2	3	1	4
311	1	LASU	NYORI	25-11-2015	2	4	2	3		1		1		1 HOUR	1	8		2		3		1	4		0	0	0	1	0	0	0	7		2	6		89D	BODY WEAKNESS	89		A	AVOID STAY NEAR RIVER	3		2	1	3	2	2
312	1	LASU	NYORI	25-11-2015	2	2	2	2		1		1		40 MINUTES	1	9		2		3		1	4		0	0	0	1	0	0	0	7		2	6		89		589		2		#NULL!		2	2	5	1	2
313	1	LASU	NYINGUIA	25-11-2015	1	3	2	2		1		1		1 HOUR	1	8		2		3		1	4		0	0	0	1	0	0	0	7		1	6		1289		689		3		#NULL!		1	1	4	2	1
314	1	LASU	NYORI	25-11-2015	2	3	1	1		1		1		1 HOUR	1	8		2		3		1	4		0	0	0	1	0	0	0	7		1	6		189		189		2		3		2	1	3	2	1
315	1	LASU	LIBOGO	25-11-2015	2	5	6	1		1		1		30 MINUTES	1	9		2		3		1	4		0	0	0	1	0	0	0	347		1	6		1689		689		2		1		5	1	5	2	4
316	1	LASU	LIBOGO	25-11-2015	1	5	2	3		1		1		45 MINUTES	1	1		2		3		1	15		1	0	0	0	1	0	0	37		1	3		1234569AB		489		2		2		4	2	1	1	3
317	1	LASU	LIBOGO	25-11-2015	2	6	2	2		1		1		40 MINUTES	1	3		2		1		1	4		0	0	0	1	0	0	0	347		1	5		1689		689		2		3		5	2	5	1	1
318	1	LASU	LIBOGO	25-11-2015	1	4	2	1		1		1		10 MINUTES	1	7		2		5		1	45		0	0	0	1	1	0	0	347		1	5		189D	BODY WEAKNESS	689		2		1		1	1	5	1	1
319	1	LASU	MITASI	26-11-2015	1	5	2	3		1		1		10 MINUTES	1	8		2		1		1	4		0	0	0	1	0	0	0	37		1	6		589		689		2		3		5	2	5	2	2
320	1	LASU	MITASI	26-11-2015	2	5	4	2		1		1		1 HOUR	1	3		2		1		1	4		0	0	0	1	0	0	0	37		1	5		59		589		2		3		5	2	5	2	1
321	1	LASU	NYORI	24-11-2015	1	3	2	2		1		1		20 MINUTES	1	10		2		3		1	4		0	0	0	1	0	0	0	7		1	6		189		89		2		3		2	2	3	2	2
322	1	LASU	NYORI	24-11-2015	1	6	2	2		1		1		10 MINUTES	1	7		2		3		1	4		0	0	0	1	0	0	0	7		1	6		1289		189		2		#NULL!		2	1	3	2	1
323	1	LASU	LIBOGO	24-11-2015	1	5	2	2		1		1		2 HOURS	1	11		2		1		1	145		1	0	0	1	1	0	0	1234567		2	3		123456789AB		146		2		2		5	2	5	1	1
324	1	LASU	LIBOGO	24-11-2015	2	4	2	2		1		1		1 HOUR	1	8		2		1		1	45		0	0	0	1	1	0	0	347		2	5		1468A		146		25		3		5	2	5	1	4
325	1	LASU	LIBOGO	24-11-2015	2	4	2	1		1		1		1 HOUR	1	9		2		3		1	45		0	0	0	1	1	0	0	3		2	6		12456789A		146		5		#NULL!		4	2	5	1	1
326	1	LASU	LIBOGO	24-11-2015	1	5	2	2		1		1		45 MINUTES	1	7		2		1		1	45		0	0	0	1	1	0	0	347		1	6		123456789AB		689		2		2		5	2	5	1	4
327	1	LASU	GOJA	25-11-2015	1	6	2	1		8	S/CHIEF	1		80 MINUTES	1	7		2		3		1	4		0	0	0	1	0	0	0	37		1	6		689		689		1		3		5	2	5	1	2
328	1	LASU	GOFA	25-11-2015	1	3	2	3		5		1		25 MINUTES	1	3		2		3		1	4		0	0	0	1	0	0	0	347		1	5		689		689		5		1		5	2	5	1	2
329	1	LASU	GOJA	25-11-2015	2	5	4	1		1		1		4 MINUTES	1	7		2		1		1	4		0	0	0	1	0	0	0	137		2	6		689		689		2		3		5	2	5	1	2
330	1	LASU	GOJA	25-11-2015	2	3	2	1		1		1		5 MINUTES	1	3		2		3		1	4		0	0	0	1	0	0	0	347		1	6		689		89D	ABNORMAL FEEDING	1		3		5	2	5	2	2
331	1	LASU	LIBOGO	23-11-2015	1	3	2	1		1		1		1 HOUR	2	#NULL!		#NULL!		#NULL!		#NULL!			0	0	0	0	0	0	0			#NULL!	#NULL!								#NULL!		#NULL!	#NULL!	#NULL!	#NULL!	#NULL!
332	1	LASU	LIBOGO	23-11-2015	1	5	2	2		1		1		30 MINUTES	1	3		2		1		3	6		0	0	0	0	0	1	0	7		1	6		12356789		14B		2		1		5	2	4	5	5
333	1	LASU	LIBOGO	23-11-2015	2	3	2	2		1		1		40 MINUTES	1	8		2		3		1	45		0	0	0	1	1	0	0	147		1	1		2489		249		2		1		5	2	4	3	4
334	1	LASU	LIBOGO	23-11-2015	2	5	2	1		1		1		30 MINUTES	1	3		2		1		1	145		1	0	0	1	1	0	0	147		1	6		2489B		489		9		3		5	2	3	1	3
335	1	LASU	GIMARA	24-11-2015	1	4	2	4		6		1		2 MINUTES	1	7		2		3		1	45		0	0	0	1	1	0	0	347		2	5		689B		689		2		3		5	2	5	2	2
336	1	LASU	GIMARA	24-11-2015	2	2	2	2		1		1		15 MINUTES	1	7		2		3		1	4		0	0	0	1	0	0	0	357		1	5		689		68A		2		3		5	2	5	2	1
337	1	LASU	GIMARA	24-11-2015	2	3	2	1		1		1		3 MINUTES	1	3		2		3		1	4		0	0	0	1	0	0	0	37		2	6		689		689		1		3		5	2	5	1	4
338	1	LASU	GIMARA	24-11-2015	1	2	2	2		1		1		30 MINUTES	1	8		2		1		1	4		0	0	0	1	0	0	0	3		1	5		689		589		2		3		2	2	5	2	2
339	1	LASU	NOLOBOT	24-11-2015	2	5	2	2		1		1		1 HOUR	1	7		2		3		1	4		0	0	0	1	0	0	0	7		1	6		189		89		2		2		1	2	4	2	1
340	1	LASU	NYORI	24-11-2015	2	4	2	1		1		1		30 MINUTES	1	10		2		3		1	4		0	0	0	1	0	0	0	7		2	6		189		89		5		#NULL!		2	2	3	2	2
341	1	LASU	LIBOGO	26-11-2015	1	2	2	5		4		1		2 MINUTES	1	7		2		1		1	4		0	0	0	1	0	0	0	347		1	6		689		689		2		3		5	2	5	1	4
342	1	LASU	LIBOGO	26-11-2015	1	4	2	2		1		1		1 HOUR	1	10		2		3		1	1457		1	0	0	1	1	0	1	37		1	6		123456789AB		124		1		#NULL!		5	2	3	1	1
343	1	LASU	GWIRA	23-11-2015	2	2	2	2		1		1		30 MINUTES	1	7		2		3		1	4		0	0	0	1	0	0	0	148	ALL PEOPLE	1	6		69BD	ABNORMAL FATNESS	689		15		3		5	2	5	1	2
344	1	LASU	GWIRA	23-11-2015	2	5	2	3		1		1		20 MINUTE	1	8		2		3		1	4		0	0	0	1	0	0	0	17		1	1		7		459		1		3		5	2	2	2	1
345	1	LASU BOMA	GWIRA	23-11-2015	1	2	2	3		1		1		30 MINUTES	1	7		2		1		1	47	FOLLOWING THE RULES	0	0	0	1	0	0	1	358	EVERY BODY	1	6		359		389		A	AVOID UNNESSESARY MOVEMENT	3		5	2	5	2	1
346	1	LASU	GWIRA	23-11-2015	1	6	2	1		6		1		40 MINUTES	1	3		2		1		1	4		0	0	0	1	0	0	0	347		1	6		68A		589		2		3		5	2	5	2	1
347	1	LASU	NYORI	23-11-2015	1	2	2	3		1		1		1 HOUR	1	8		2		3		1	4		0	0	0	1	0	0	0	7		3	6		589		9		2		3		1	2	3	2	1
348	1	LASU	NYORI	23-11-2015	2	3	2	1		1		1		30 MINUTES	1	8		2		3		1	4		0	0	0	1	0	0	0	7		1	6		189		189		25		3		2	1	3	2	1
349	1	LASU	NYORI	23-11-2015	1	3	2	3		6		1		1 HOUR	1	14	AGRIC OFFICER	2		3		1	4		0	0	0	1	0	0	0	78	WASHING CLOTHES IN RIVER	1	6		189		89		2		3		2	2	3	2	2
350	1	LASU	NYORI	23-11-2015	2	2	2	3		1		1		30 MINUTES	1	9		2		3		1	4		0	0	0	1	0	0	0	7		1	6		189D	EAT ALOT	149		25	3	2		2	2	3	2	2
351	2	YEI	HAI CITY	24-11-2015	1	4	2	3		1		1		1	1	3		2		1		1	4		0	0	0	1	0	0	0	7		3	1		12469AB		189		23		3		1	2	4	2	1
352	2	MINYORI	ROGAMUNI	25-11-2015	2	3	2	1		1		1		3 HOURS	1	3		2		3		1	4		0	0	0	1	0	0	0	147		1	6		1689		189		12		3		4	2	2	1	5
353	2	GIMUMU	GWIRANG	24-11-2015	2	6	4	1		1		1		1 HOUR	1	8		2		1		1	34		0	0	1	1	0	0	0	7		1	2		29		29		5		3		5	2	2	5	2
354	2	PAKULA	MARJU	24-11-2015	1	2	2	2		1		1		1 HOUR	1	11		2		3		1	4		0	0	0	1	0	0	0	8	ALL PEOPLE	1	6		3489		389		2		4	TAKE PATIENT FOR TREATMENT	2	2	2	2	5
355	2	JANSULE	JANSULE	24-11-2015	1	4	2	3		1		1		30 MINUTES	1	8		2		1		1	2345		0	1	1	1	1	0	0	1234567		1	1		156789A		689		234A	DON'T STAY NEAR THE RIVER	3		4	1	4	1	1
356	2	PAKULA	MARJU	24-11-2015	1	5	2	2		1		1		2 HOURS	1	11		2		3		1	4		0	0	0	1	0	0	0	8	ALL PEOPLE WILL BE AFFECTED	1	6		14789D	GROW FAT	789		2		3		2	2	2	2	5
357	2	PAKULA	MARJU	24-11-2015	2	4	4	1		1		1		5 HOURS	1	8		2		3		3	4		0	0	0	1	0	0	0	8	AFFECT ALL PEOPLE	1	3								#NULL!		#NULL!	#NULL!	#NULL!	#NULL!	#NULL!
358	2	PAKULA	NURUNUK	25-11-2015	1	6	2	2		6		1		1 HOUR	1	9		2		3		1	4		0	0	0	1	0	0	0	1		1	6		89D	GROW FAT	89D	GROW FAT	2		#NULL!		2	2	2	2	2
359	2	GIMUMU	NYIKABU	25-11-2015	1	3	2	3		1		1		1HR 30MIN	1	3		2		1		1	4		0	0	0	1	0	0	0	7		2	4		19		189		2		3		4	2	2	4	4
360	2	GIMUMU	GIMUMU	23-11-2015	2	3	2	2		4		1		30 MINUTE	1	9		2		3		2	4		0	0	0	1	0	0	0	47		2	2		89		789		5		3		5	2	2	5	2
361	3	LONGAMERE	RANDUKWE	26-11-2015	2	2	2	2		1		1		20 MINUTES	1	3		2		3		1	45		0	0	0	1	1	0	0	347		2	5		3689A		389		5		3		4	2	1	2	1
362	4	OMBERI	RENYAKA	23-11-2015	1	3	1	2		1		1		30 MINUTES	1	8		2		3		1	4		0	0	0	1	0	0	0	137		1	5		14679		169		23		3		2	2	1	2	5
363	4	GOFA	MONDU	24-11-2015	1	3	2	2		1		1		2 HOURS	1	3		2		1		1	345		0	0	1	1	1	0	0	347		1	6		5679A		689		4	3	2		2	2	2	4	2
364	4	GOJA	SOPIR	24-11-2015	1	2	2	2		8	BODA BODA	1		1 HOUR	1	3		2		1		1	45		0	0	0	1	1	0	0	357		1	3		123456789AB		68		1		2		1	1	4	#NULL!	#NULL!
365	4	OMBASI	WUDUBU	24-11-2015	2	2	2	2		1		1		1 HOUR	1	7		2		3		1	4		0	0	0	1	0	0	0	37		2	5		1679		189		23		1		4	2	4	2	1
366	4	OMBASI	GURUPE	25-11-2015	2	5	4	2		1		1		3 HOURS	1	9		2		1		1	4		0	0	0	1	0	0	0	457		1	6		589D	ABNORMAL WEIGHT GAIN	69D	ABNORMAL WEIGHT GAIN	12		1		4	2	1	2	1
367	3	PAYAUA	YERUSALEMA	23-11-2015	2	4	2	2		1		1		45 MINUTES	1	7		2		3		1	345		0	0	1	1	1	0	0	137		2	5		12689		689		5		3		2	2	5	4	5
368	3	LONGAMERE	KUDIDI	23-11-2015	1	5	2	2		1		1		20 MINUTES	1	7		2		3		1	45		0	0	0	1	1	0	0	247		2	5		689		345		2		3		1	2	4	2	2
369	3	LONGAMERE	UNDUKORI	23-11-2015	2	2	2	3		1		1		10 MINUTES	1	3		2		1		1	34		0	0	1	1	0	0	0	2467		1	1		289A		289		2		3		1	1	4	1	2
370	3	LONGAMERE	KOLIPOSO	24-11-2015	1	2	2	2		4		1		ONE HOUR	1	8		2		2		1	45		0	0	0	1	1	0	0	367		1	1		1689		389A		5		3		4	2	4	2	2
371	3	LONGAMERE	UNDUKORI	24-11-2015	2	5	2	1		1		1		2 HOURS	1	8		2		3		1	45		0	0	0	1	1	0	0	568	ISOLATION OF FAMILY MEMBERS	2	5		126789		1689		5		3		2	2	4	2	1
372	2	YEI	H/SIMBA	24-11-2015	2	3	2	3		6		1		40 MINUTES	1	8		2		3		1	4		0	0	0	1	0	0	0	347		1	1		1245689AB		289		2		3		5	1	4	2	1
373	2	YEI	H/SIMBA	24-11-2015	1	3	2	3		6		1		45 MINUTES	1	8		2		3		1	4		0	0	0	1	0	0	0	3457		2	6		1245689AB		189		2		#NULL!		#NULL!	#NULL!	#NULL!	#NULL!	#NULL!
374	2	YEI	FIGOMONIT	23-11-2015	2	6	3	1		7		1		20 MINUTES	1	9		2		3		1	4		0	0	0	1	0	0	0	7		1	6		146789AB		8AB		2		1		4	1	5	4	1
375	2	YEI	FIGOMONIT	23-11-2015	1	4	2	3		4		1		30 MINUTES	1	8		2		3		1	4		0	0	0	1	0	0	0	357		1	1		1245689AB		189		2		1		4	2	5	1	1
376	2	YEI	JIGOMONIT	23-11-2015	1	4	2	2		6		1		15 MINUTES	1	8		2		3		1	4		0	0	0	1	0	0	0	17		1	6		458AB		89B		2		3		4	2	5	1	1
377	2	YEI	MAHAD	25-11-2015	1	3	2	1		1		1		30 MINUTES	1	8		2		3		1	4		0	0	0	1	0	0	0	347		1	6		123456789AB		178		2		3		5	2	5	2	1
378	2	YEI	MAHAD	25-11-2015	1	2	2	3		6		1		30 MINUTES	1	8		2		3		1	4		0	0	0	1	0	0	0	7		2	6		123456789AB		689		2		3		4	2	4	1	4
379	4	GOJA	MONDU	24-11-2015	1	3	2	2		1		1		1 HOUR 30 MINUTES	1	8		2		1		1	45		0	0	0	1	1	0	0	37		1	5		1356789A		589		1		3		2	2	2	2	1
380	4	GOJA	MONDU	24-11-2015	2	4	2	1		1		1		2 HOURS 30 MINUTES	1	8		2		2		1	345		0	0	1	1	1	0	0	347		1	5		5689B		689		1		3		1	1	1	1	2
381	4	GOJA	SOMBEKE	25-11-2015	2	4	6	2		1		1		ONE HOUR	1	3		2		3		1	45		0	0	0	1	1	0	0	347		2	5		56789A		569		3		2		1	1	1	1	1
382	1	TOKORI	KALEGO	26-11-2015	1	4	2	3		4		1		50 MINUTES	1	1		2		3		1	4		0	0	0	1	0	0	0	7		1	4		14689		124		5		3		4	2	4	2	4
383	1	TOKORI	KELEGO	26-11-2015	2	2	2	3		2		2		1 HOUR	1	1		2		3		1	4		0	0	0	1	0	0	0	47		3	4		123456789AB		124		45		3		4	2	4	2	1
384	4	LOGO	WULU	23-11-2015	1	3	2	2		1		1		30 MINUTES	1	8		2		5		1	45		0	0	0	1	1	0	0	467		3	6		689		289		2		3		5	2	5	1	1
385	2	YEI	WULUTO	25-11-2015	2	3	2	3		4		1		1 HOUR	1	8		2		3		1	4		0	0	0	1	0	0	0	7		1	1		1234689AB		189		3		3		4	2	5	2	1
386	2	YEI	NYOGWE	25-11-2015	1	3	2	2		1		1		ONE HOUR	1	3		2		1		1	4		0	0	0	1	0	0	0	37		1	1		124689AB		189		23		3		1	2	5	2	1
387	2	YEI	LOZIRA	25-11-2015	1	1	1	3		6		1		5 MINUTES	1	11		2		2		1	4		0	0	0	1	0	0	0	4		1	1		359		389		3		2		5	2	4	4	1
388	2	YEI	GABAT	24-11-2015	1	3	2	2		6		1		2 HOURS	1	9		2		1		3	46		0	0	0	1	0	1	0	1235		3	8		89X		89X		2		1		4	2	4	1	4
389	2	YEI	LOZIRA	25-11-2015	2	3	2	1		4		1		15 MINUTES	1	9		2		2		1	4		0	0	0	1	0	0	0	4		1	6		289		289		3		3		1	2	5	2	1
390	2	TOKORI	KIRIKWA	23-11-2015	1	6	2	2		6		1		15 MINUTES	1	3		2		3		1	4		0	0	0	1	0	0	0	7		1	4		5689A		27B		4		3		3	2	3	2	1
391	1	TOKORI	KIRIKUA	23-11-2015	1	6	2	2		6		1		30 MINUTES	1	3		2		1		1	4		0	0	0	1	0	0	0	37		1	4		689		15B		24		#NULL!		2	2	4	2	2
392	1			23-11-2015	2	2	2	2		2		1		1 HOUR	1	3		2		3		1	4		0	0	0	1	0	0	0	7		2	6		2689A		124		5A	DON'T BUILD HOUSE NEAR RIVER	3		3	2	3	2	2
393	1	TOKORI	GOBURI	24-11-2015	1	1	2	2		1		1		1 HOUR	1	3		2		3		1	4		0	0	0	1	0	0	0	7		1	4		2689A		124		45		3		3	2	3	2	1
394	4	LOGO	WULU	25-11-2015	2	5	2	2		1		1		30 MINUTES	1	3		2		3		1	45		0	0	0	1	1	0	0	2347		2	5		679		68A		2		3		5	2	2	2	5
395	1	ASOLE	YOMYOGUK	25-11-2015	1	3	2	2		1		1		3 HOURS	1	1		2		1		1	4		0	0	0	1	0	0	0	8	ANY PERSON	3	8		123456789A		69B		12345		3		5	2	3	2	2
396	1	LASU	ADODO	26-11-2015	2	3	3	1		1		1		3 HOURS	1	3		2		1		1	4		0	0	0	1	0	0	0	8	CAN AFFECT ANY	3	2		36789		29B		12		#NULL!		5	2	2	2	5
397	1	LASU	ADODO	26-11-2015	2	4	2	1		1		1		4 HOURS	1	3		2		2		1	4		0	0	0	1	0	0	0	8	ANY PERSON	3	8		129		789		12		1		5	2	4	2	1
398	1	ASOLE	WADISA	26-11-2015	1	4	2	3		8	SECRETARY S/BOMA	1		5 MINUTES	1	1		2		3		1	4		0	0	0	1	0	0	0	8	COMMON	3	3		123456789AB		8AB		12345		#NULL!		5	2	2	2	2
399	4	LOGO	WULU	23-11-2015	1	5	3	2		1		1		5 MINUTES	1	3		2		3		1	45		0	0	0	1	1	0	0	347		1	6		1246789A		28A		3		3		5	2	2	5	3
400	1	ASOLE	PALUBA	26-11-2015	1	4	2	2		1		1		1 HOUR AND 30 MIN	1	3		2		1		1	4		0	0	0	1	0	0	0	8	ANY PERSON	3	6		1246789A		89B		1246		3		5	2	3	2	1
401	4	LOGO	WULU	23-11-2015	2	6	4	2		7		1		5 MINUTES	1	3		2		3		1	4		0	0	0	1	0	0	0	1234567		1	1		123789A		178		3		1		5	2	5	2	4
402	4	LOGO	WULU	23-11-2015	1	5	2	2		1		1		7 MINUTES	1	7		2		3		1	45		0	0	0	1	1	0	0	467		2	6		689A		169		3		3		5	2	5	4	1
403	4	LOGO	WULU	23-11-2015	2	5	2	2		1		1		45 MINUTES	1	7		2		3		1	45		0	0	0	1	1	0	0	247		1	6		689A		689		3		4		5	2	5	2	1
404	4	GOJA	MORSAK	23-11-2015	2	2	2	2		1		1		1 HOUR	2	#NULL!		#NULL!		#NULL!		#NULL!			0	0	0	0	0	0	0			#NULL!	#NULL!								#NULL!		#NULL!	#NULL!	#NULL!	#NULL!	#NULL!
405	4	LOGO	MINGA	24-11-2015	2	4	4	1		1		1		15 MINUTES	1	2		2		3		1	4		0	0	0	1	0	0	0	1234567		1	5		123456789A		189		3		3		5	5	2	2	3
406	4	LOGO I	MINGA	24-11-2015	2	2	2	2		1		1		30 MINUTES	1	2		2		3		1	45		0	0	0	1	1	0	0	12347		2	5		123456789		69A		3		3		5	2	5	2	5
407	4	LOGO	MINIGA	24-11-2015	1	6	2	2		1		1		30 MINUTES	1	3		2		3		1	45		0	0	0	1	1	0	0	347		1	6		179		689		3		3		5	2	5	2	4
408	4	LOGO	LOMILILI	24-11-2015	1	5	2	3		6		1		4 MINUTES	1	3		2		1		1	45		0	0	0	1	1	0	0	347		1	6		689		689		3		3		5	2	5	1	2
409	4	LOGO	MINGA	25-11-2015	1	6	2	2		1		1		45 MINUTES	1	7		2		3		1	45		0	0	0	1	1	0	0	347		1	6		6789		689		3		3		2	2	5	2	2
410	4	LOGO I	DOMIKI	25-11-2015	2	6	5	1		4		1		2 HOURS	1	3		2		3		1	45		0	0	0	1	1	0	0	23467		1	6		123456789A		179		3		3		2	2	2	2	5
411	4	LOGO	DOMIKI	25-11-2015	1	6	2	2		1		1		40 MINUTES	1	3		2		1		1	45		0	0	0	1	1	0	0	347		1	6		689		689		3		3		5	2	5	2	2
412	4	LOGO I	DOMIKI	25-11-2015	2	4	2	1		1		1		1 HOUR	1	2		2		3		1	45		0	0	0	1	1	0	0	23467		2	5		123456789A		167		3		3		5	2	2	2	5
413	4	LOGO	MINGA	24-11-2015	1	6	2	2		1		1		25 MINUTES	1	3		2		3		1	45		0	0	0	1	1	0	0	347		2	6		689A		289		3		3		5	2	5	1	2
414	2	YEI	HAI LEBEN	23-11-2015	2	3	6	1		4		1		1 HOUR	1	8		2		1		1	4		0	0	0	1	0	0	0	7		3	6		9		18		3		3		5	2	5	2	4
415	4	MONGO	KABENGERE	25-11-2015	2	1	2	1		1		1		3 HOURS	1	3		2		3		1	4		0	0	0	1	0	0	0	7		1	6		14689		169		3		3		1	1	4	2	4
416	4	MONGO	KURJULE	23-11-2015	2	1	2	2		8		1		1 HOUR	1	8		2		1		1	4		0	0	0	1	0	0	0	7		1	6		1469		146		3		#NULL!		1	1	4	1	5
417	4	MONGO	GOLLI	24-11-2015	1	1	2	3		2		1		2 HOURS	1	3		2		1		1	45		0	0	0	1	1	0	0	1237		1	6		1469		169		3		3		1	2	4	2	4
418	4	MONGO	KABANGU	25-11-2015	1	1	4	2		1		1		4 HOURS	1	3		2		3		1	4		0	0	0	1	0	0	0	7		1	6		14689		169		3		3		1	1	4	2	5
419	4	MONGO	KURUJULE	23-11-2015	1	1	2	4		6		1		15 MINUTES	1	3		2		3		1	4		0	0	0	1	0	0	0	347		1	6		146789		189		3		3		1	1	4	1	4
420	4	MONGO	KABENGERE	25-11-2015	2	1	2	2		1		1		4 HOURS	1	3		2		3		1	4		0	0	0	1	0	0	0	7		1	6		146789		169		3		1		1	1	4	2	4
421	4	MONGO	KABENGERE	24-11-2015	1	1	2	2		7		1		4 HOURS	1	3		2		2		1	4		0	0	0	1	0	0	0	137		1	6		14689		169		3		2		1	2	4	2	4
422	4	MONGO	RULO	25-11-2015	2	1	2	2		1		1		5 HOURS	1	3		2		3		1	4		0	0	0	1	0	0	0	7		1	6		146789		169		3		1		1	1	4	2	4
423	4	GOJA	MORSAK	23-11-2015	1	3	2	3		1		1		30 MINUTES	1	8		2		3		1	34		0	0	1	1	0	0	0	1245		1	1		1289		9		2		3		5	2	3	2	2
424	3	JOMBU	MIDORU	26-11-2015	1	4	2	2		1		1		40 MINUTES	1	8		6		1		1	4		0	0	0	1	0	0	0	7		1	6		26A		689		15		4		2	2	4	2	1
425	2	YEI	LUPAPA II	26-11-2015	1	2	2	2		1		1		1 HOUR	1	3		2		1		1	4		0	0	0	1	0	0	0	37		1	1		1234689AB		189		23		3		1	2	5	2	1
426	2	YEI	NAI BANANA	26-11-2015	1	5	2	3		1		1		1 HOUR	1	3		2		1		1	4		0	0	0	1	0	0	0	37		1	1		1234689AB		189		23		3		4	2	5	1	1
427	3	YARI	PAKIDE	25-11-2015	1	2	2	2		1		1		1 HOUR	1	8		2		1		3	4		0	0	0	1	0	0	0	7		3	6		89B		89B		1		3		2	2	5	1	3
428	3	YARI	BARABA	23-11-2015	2	3	2	2		1		1		2 HOURS	1	9		2		1		2	5		0	0	0	0	1	0	0	7		2	#NULL!								#NULL!		2	2	5	2	2
429	3	OMBASI	BURA	24-11-2015	2	2	2	3		7		1		30 MINUTES	1	8		2		2		1	4		0	0	0	1	0	0	0	7		3	8		69A		69A		5		3		4	1	4	1	4
430	3	YARI	KAMLAGA	23-11-2015	1	3	2	2		1		1		1 HOUR	1	8		2		3		1	4		0	0	0	1	0	0	0	347		1	6		69A		69A		3		3		1	1	5	1	4
431	3	YARI	PAKIELE	24-11-2015	2	2	4	3		6		1		30 MINUTES	1	3		2		1		1	4		0	0	0	1	0	0	0	5		3	3		2689		27A		2		3		2	1	5	1	1
432	3	YARI	PAKIDE	24-11-2015	1	2	2	3		4		1		20 MINUTES	1	3		2		3		1	4		0	0	0	1	0	0	0	7		1	6		689		1AB		5		3		4	1	5	1	4
433	3	YARI	DOGI	24-11-2015	1	3	2	2		1		1		2 MINUTES	1	8		2		2		3	4		0	0	0	1	0	0	0	7		3	6		19B		79A		3		3		3	2	4	3	1
434	3	OMBASI	OMBASI	25-11-2015	1	2	2	2		1		1		30 MINUTES	1	8		2		5		3	4		0	0	0	1	0	0	0	7		3	6		19B		9AB		1		3		2	2	5	1	5
435	2	YEI	JIGOMONIT	23-11-2015	1	2	2	3		4		1		15 MINUTES	1	8		2		2		1	4		0	0	0	1	0	0	0	347		1	1		125689B		89B		2		2		4	2	5	1	1
436	2	YEI	GIRU	26-11-2015	1	5	2	2		4		1		60 MINUTES	1	7		2		3		1	4		0	0	0	1	0	0	0	7		1	6		1245689AB		189		2		1		5	2	5	1	1
437	2	MINYORI	HIG PRESON	26-11-2015	2	4	2	3		6		1		1 HOUR	1	3		2		3		1	4		0	0	0	1	0	0	0	4		1	6		1689		189		1		3		2	2	1	4	5
438	2	MINYORI	SAJO	26-11-2015	2	4	4	1		1		1		3 HOURS	1	3		2		3		1	4		0	0	0	1	0	0	0	47		1	6		189		189		1		3		2	1	2	2	4
439	2	YEI	GIRU	26-11-2015	2	3	3	2		5		1		60 MINUTES	1	9		2		3		1	4		0	0	0	1	0	0	0	7		2	6		124689AB		168		2		3		5	2	5	2	1
440	3	PAYAWA	AMJUPI	26-11-2015	2	5	4	1		1		1		1 HOUR	1	3		2		3		3	134		1	0	1	1	0	0	0	236		3	1		489		14B		9		4	ALONE	5	5	2	1	1
441	3	PAYAWA	SONGOMMA	26-11-2015	1	2	2	2		5		1		10 MINUTES	1	14	NEVER HEARD	11		6		1	4		0	0	0	1	0	0	0	123		3	1		39A		128		2		1		5	2	2	1	1
442	3	PAYAWA	SONGOMA	26-11-2015	2	2	2	3		1		1		1 HOUR	1	3		1		5		1	45		0	0	0	1	1	0	0	357		1	2		49D	ITCHING	149		A	NOT EAT WITH INFECTED PERSON	1		5	2	2	1	1
443	3	PATAWA	DANGARU	26-11-2015	1	3	2	2		1		1		2 HOURS	1	3		12	COUGHING	5		1	24		0	1	0	1	0	0	0	136		1	1		678		19D	BODY SWELLING	A	NOT GOING TO RIVER	2		5	2	2	2	1
444	3	LONGAMERE	WADUPE	23-11-2015	1	6	1	2		1		1		10 MINUTES	1	14	THROUGH DREAMS	2		1		1	4		0	0	0	1	0	0	0	3		1	2		59		568		2		3		2	2	2	2	1
445	2	YEI	HAI BANANA	26-11-2015	2	3	2	2		1		1		1 HOUR	1	8		2		1		1	4		0	0	0	1	0	0	0	37		1	1		12689AB		189		23		3		4	2	5	2	1
446	2	JANSULE	JANSULE	23-11-2015	2	5	3	1		1		1		1 HR 30MINUTES	1	7		2		1		1	4		0	0	0	1	0	0	0	3		2	5		156789A		689		2		3		4	1	3	1	5
447	2	JANSUK	LOMWKUL	25-11-2015	1	2	2	3		8	STUDENT	1		1 HOUR	1	3		2		1		3	4		0	0	0	1	0	0	0	347		1	5		689		689		2		3		4	1	4	1	4
448	2	JONSUK	TALIKI	26-11-2015	2	3	2	2		1		1		30 MINUTES	1	10		2		1		1	4		0	0	0	1	0	0	0	347		1	6		289A		189		3		3		5	1	4	2	1
449	4	WOTOGO	RUBEKE	24-11-2015	1	4	2	3		1		1		10 MINUTES	1	8		2		1		1	4		0	0	0	1	0	0	0	47		2	6		69		689		2		3		4	2	5	2	3
450	4	GOJA	DOWANO	24-11-2015	2	5	2	2		1		1		15 MINUTES	1	9		11		6		1	4		0	0	0	1	0	0	0	8	EVERYBODY	1	1		89D	FATNESS	89D	FATNESS	2		3		4	2	4	1	1
451	4	GOJA	DOWANI	24-11-2015	1	4	2	2		8	PASTOR	1		30 MINUTES	1	7		2		1		1	4		0	0	0	1	0	0	0	3		1	6		9		589		2		3		4	2	4	1	2
452	4	WOTOGO	ABEGI	24-11-2015	1	5	2	2		1		1		1 HOUR 30 MINUTES	1	7		2		1		1	14		1	0	0	1	0	0	0	12345678	ALL THE ABOVE	1	1		89D	FATNESS	69		2		3		4	2	1	1	1
453	4	WOTOGO	ABEGI	24-11-2015	2	5	4	1		1		1		5 HOURS	2	#NULL!		#NULL!		#NULL!		#NULL!			0	0	0	0	0	0	0			#NULL!	#NULL!								#NULL!		#NULL!	#NULL!	#NULL!	#NULL!	#NULL!
454	4	GOJA	DOWAN	24-11-2015	1	5	2	3		1		1		30 MINUTES	1	9		2		1		1	4		0	0	0	1	0	0	0	4		1	5		589		589		2		3		4	2	4	2	1
455	4	WOTOGO	ABEGI		2	4	2	3		1		1		5 MINUTES	1	3		2		1		1	4		0	0	0	1	0	0	0	23478	ALL	1	1		189D	OVER EATING	59D	OVER EATING	12A	NO TO BUSHES	3		5	2	1	1	1
456	4	WOTOGO	KAGELU	23-11-2015	1	5	2	2		8	DRIVER KFR	1		10 MINUTES	1	3		2		1		1	4		0	0	0	1	0	0	0	7		1	1		589		89D	FATNESS	2		3		4	2	4	1	2
457	4	WOTOGO	ABEGI	25-11-2015	2	6	4	2		8	SUPPORT BY CHILD	1		15 MINUTES	1	3		11		3		1	4		0	0	0	1	0	0	0	8	ALL THE ABOVE	2	6		689		89		2A	ISOLATION FROM OTHERS	4		4	1	4	1	1
458	4	WOTOGO	AYISHA	25-11-2015	1	3	2	2		1		1		40 MINUTES	1	7		2		1		1	4		0	0	0	1	0	0	0	4		1	6		89		689		1		1		4	2	4	2	3
459	4	WOTOGO	ABEGI/BORI	25-11-2015	1	2	2	3		1		1		20 MINUTES	1	3		2		1		1	4		0	0	0	1	0	0	0	137		1	1		569		9		25A	TO BE EXAMPLE	3		5	2	4	1	1
460	4	WOTOGO	ABEGI	23-11-2015	1	3	2	2		1		1		10 MINUTES	1	7		2		3		1	4		0	0	0	1	0	0	0	8	ALL THE ABOVE	2	3		89		589		2		3		5	2	4	4	4
461	4	WOTOGO	NYOMBUSU	22-11-2015	1	5	2	3		1		1		45 MINUTES	1	7		2		2		1	4		0	0	0	1	0	0	0	347		2	5		1469		689		3		1		2	2	5	2	4
462	4	WOTOGO	MUTAGA	23-11-2015	1	6	2	3		8	HEAD CATECISTE RC	1		30 MINUTES	1	3		2		3		1	4		0	0	0	1	0	0	0	3		1	6		89D	FATNESS	89D	FATNESS	A	SHARING EATING UTENSILS	3		5	2	1	2	2
463	4	WOTOGO	ABEGI/BORI	23-11-2015	1	3	2	2		1		1		30 MINUTES	1	7		2		1		1	4		0	0	0	1	0	0	0	8	ALL THE ABOVE	1	1		59D	ABNORMAL EATING	689		3A	GOOD CLOTHING NOT TO BITE	3		4	2	1	1	1
464	4	WOTOGO	NYATU	25-11-2015	1	3	2	3		1		1		15 MINUTES	1	8		2		1		1	4		0	0	0	1	0	0	0	3		1	6		589		359		2		3		4	2	1	2	1
465	4	OMBASI	GOKIRI	23-11-2015	1	5	2	2		5		1		30 MINUTES	1	9		2		1		1	4		0	0	0	1	0	0	0	47		1	3		689D	WEIGHT GAIN	689		12		3		4	2	1	1	1
466	4	OMBASI	SENEMA	24-11-2015	1	4	2	4		6		1		5 MINUTES	1	1		2		1		1	4		0	0	0	1	0	0	0	4		1	1		689		689		2		3		5	2	2	1	5
467	4	OMBASI	GIRA	23-11-2015	1	4	2	2		1		1		3 HOURS	1	9		2		1		1	4		0	0	0	1	0	0	0	47		1	3		689		689		12		2		4	1	4	1	1
468	4	OMBASI	BODIRI	25-11-2015	1	4	2	3		1		1		20 MINUTES	1	11		2		2		1	4		0	0	0	1	0	0	0	47		1	1		269B		269		1		2		4	2	2	1	4
469	3	OMBASI	GOKIRI	24-11-2015	1	2	2	3		1		1		30 MINUTES	1	9		2		1		1	4		0	0	0	1	0	0	0	347		1	3		789		589		12		1		4	1	4	1	1
470	4	OMBASI	NYAGRIBA	24-11-2015	2	2	2	2		1		1		1 HOUR	1	7		2		3		1	4		0	0	0	1	0	0	0	37		1	5		16789		137		23		3		2	2	1	2	5
471	4	GOJA	WURIBA	25-11-2015	2	1	6	2		1		1		1 HOUR	1	8		1		1		1	7	TAKE TO HOSPITAL	0	0	0	0	0	0	1	1236		2	1		69		469		1		3		5	3	1	1	1
472	4	GOJA	M CENTRE	25-11-2015	1	2	2	2		4		1		20 MINUTES	2	#NULL!		#NULL!		#NULL!		#NULL!			0	0	0	0	0	0	0			#NULL!	#NULL!								#NULL!		#NULL!	#NULL!	#NULL!	#NULL!	#NULL!
473	4	GOJA	LEMBA	24-12-2015	1	3	2	3		1		1		1 HOUR 30 MINUTES	1	3		2		1		1	4		0	0	0	1	0	0	0	125		1	6		69		269		2		3		4	2	5	2	2
474	4	GOJA	LEMBI	24-11-2015	2	4	2	1		1		1		4 HOURS	1	3		2		3		1	4		0	0	0	1	0	0	0	12345		2	5		89		159		5		3		5	2	2	2	2
475	4	MONGO	DANGARU	24-11-2015	1	1	2	2		1		1		3 HOURS	1	8		2		2		1	4		0	0	0	1	0	0	0	347		1	6		1469		169		3		2		1	2	4	2	4
476	4	GOJA	ALIMURI	23-11-2015	1	6	2	2		8		1		1 HOUR	1	10		2		3		1	4		0	0	0	1	0	0	0	1237		1	6		9		9		A	NOT NEAR RIVER AND FOREST	2		2	2	2	2	1
477	2	YEI	T.T.C	26-11-2015	1	6	2	1		1		1		30 MINUTES	1	8		1		1		1	456		0	0	0	1	1	1	0	123457		1	4		389		389		2		3		2	5	4	2	1
478	4	GOJA	MORSAK	23-11-2015	1	2	2	3		1		1		13 MINUTES	1	10		1		3		1	4		0	0	0	1	0	0	0	1247		1	6		169		9		1		3		5	2	1	1	4
479	4	GOFA	MONDU	24-11-2015	2	3	2	1		1		1		2 HOUR	1	8		2		1		1	345		0	0	1	1	1	0	0	347		1	6		5679A		689		1		3		1	1	1	1	2
480	4	GOFA	GURE	23-11-2015	2	5	2	2		1		1		20 MINUTES	1	8		2		1		1	345		0	0	1	1	1	0	0	7		1	1		1234689A		138		2		3		2	2	2	2	5
481	4	GOFA	GURE	23-11-2015	2	3	2	1		1		1		ONE HOUR	1	3		2		3		1	47	PRIVATE CLINIC	0	0	0	1	0	0	1	347		1	6		1456789		689		1		3		2	2	2	2	5
482	4	GOJA	WURIBA	25-11-2015	1	5	2	4		6		1		20 MINUTES	1	9		2		3		1	34		0	0	1	1	0	0	0	12357		1	1		5689		689		2		3		5	2	2	2	2
483	4	GOJA	MORSAK	23-11-2015	1	3	2	2		1		1		1 HOUR	1	3		2		3		1	4		0	0	0	1	0	0	0	12347		1	5		69		169		5		3		1	1	1	1	4
484	4	GOJA	LEMBI	25-11-2015	1	2	2	3		1		1		3 HOUR	1	8		2		3		1	4		0	0	0	1	0	0	0	12357		2	5		9		9		5		3		2	2	4	1	1
485	2	YEI	T.T.C	26-11-2015	2	3	2	2		4		1		1 HOUR	1	8		2		1		1	45		0	0	0	1	1	0	0	1234567		1	4		389		389		3		3		2	2	4	4	4
486	4	GOJA	GUNE	23-11-2015	1	3	2	2		1		1		28 MINUTES	1	3		2		1		1	34		0	0	1	1	0	0	0	37		1	6		3679		689		1		3		2	2	2	2	4
487	4	GOJA	GIMORO	23-11-2015	1	1	1	3		6		1		30 MINUTES	1	11		2		1		1	45		0	0	0	1	1	0	0	1234567		1	3		12456789AB		1689		1		2		1	1	#NULL!	#NULL!	#NULL!
488	4	GOJA	ALIMURI	24-11-2015	2	3	2	2		1		1		1 HOUR	1	8		2		3		1	47	HOSPITAL ONLY	0	0	0	1	0	0	1	1245		1	6		689		689		2		3		5	2	2	2	2
489	4	GOJA	MORSAK	23-11-2015	2	2	2	3		1		1		2 HOURS	1	9		2		3		1	6		0	0	0	0	0	1	0	1237		1	1		89		9		A	EAT ALONE	1		5	2	3	4	3
490	2	JANSUK	DONGODA	24-11-2015	1	2	2	3		6		1		18 MINUTES	1	8		2		1		1	45		0	0	0	1	1	0	0	347		1	6		12589		189		A	AVOID STAY IN RIVER SITE	3		2	2	4	1	5
491	3	JOMBU	LOGOBA	26-11-2015	1	3	2	2		1		2		4 HOURS	1	7		11		5		1	5		0	0	0	0	1	0	0	1		3	2		X		14A		1		2		4	3	2	1	4
492	3	JOMBU	MORSAK	26-11-2015	1	3	2	3		4		1		3 HOURS	1	3		2		1		1	4		0	0	0	1	0	0	0	3		1	5		679		689		2		#NULL!		1	2	3	2	3
493	3	LONGAMERE	INDISIBA	23-11-2015	1	3	1	2		1		1		30 MINUTES	1	7		2		3		1	145		1	0	0	1	1	0	0	1247		1	2		689A		689		4		3		3	2	5	2	2
494	3	JOMBU	PAKUJO	23-11-2015	1	3	2	2		1		1		1 HR 30 MINUTES	1	7		2		3		1	345		0	0	1	1	1	0	0	347		1	6		169AB		1679A		3		3		2	2	2	1	2
496	3	LONGAMERE	WADUPE	24-11-2015	2	3	6	2		1		1		2 HOURS	2	#NULL!		#NULL!		#NULL!		#NULL!			0	0	0	0	0	0	0			#NULL!	#NULL!								#NULL!		#NULL!	#NULL!	#NULL!	#NULL!	#NULL!
497	3	LONGAMERE	WADUPE	24-11-2015	1	5	2	4		4		1		ONE	1	8		2		1		1	4		0	0	0	1	0	0	0	57		1	1		29B		189		7		3		4	2	1	2	1
498	3	LONGAMERE	WADUPE	24-11-2015	2	4	1	2		1		1		20 KM	1	8		2		3		1	14		1	0	0	1	0	0	0	357		1	6		1489		128		5		3		5	2	5	2	2
499	3	LONGAMERE	PAMODO	25-11-2015	1	2	2	3		1		1		3 HOURS	1	8		2		1		1	34		0	0	1	1	0	0	0	356		1	2		149		124		1		3		4	2	4	2	2
500	3	LONGAMERE	PAMODO	25-11-2015	1	4	2	2		1		1		2 HOURS	1	8		2		1		1	4		0	0	0	1	0	0	0	12345		2	4		1249		124		5		3		5	2	4	2	2
501	4	MONGO	KURJLE	23-11-2015	1	1	2	3		8	BODA BODA RIDER	1		30 MINUTES	1	3		2		3		1	4		0	0	0	1	0	0	0	17		2	6		1469		169		3		3		1	2	4	2	4
502	4	MONGO	MIRODU	24-11-2015	2	1	2	1		1		1		3 HOURS	1	8		2		1		1	4		0	0	0	1	0	0	0	3		1	5		1469		169		3		3		1	2	4	2	4
503	4	MONGO	MIRODU	2-11-2015	2	1	2	2		1		1		45 MINUTES	1	3		2		1		1	4		0	0	0	1	0	0	0	347		1	6		15689		169		3		2		1	1	4	2	5
504	4	MONGO	KURJULE	23-11-2015	2	1	2	2		7		1		15 MINUTES	1	3		2		1		1	4		0	0	0	1	0	0	0	137		1	6		14679		146		3		3		4	1	1	2	4
505	4	MONGO	KURUJULE	23-11-2015	2	1	2	2		1		1		5 MINUTES	1	3		2		1		1	4		0	0	0	1	0	0	0	7		1	6		1469		146		3		3		1	1	4	1	5
506	4	OMBASI	MCHUGABA	25-11-2015	2	1	2	2		1		1		1 HOUR	1	3		2		3		1	4		0	0	0	1	0	0	0	125		1	2		49		69		2		3		5	2	2	2	3
507	4	OMBASI	IVURU	24-11-2015	2	3	6	2		1		1		3 HOURS	1	3		2		1		1	5		0	0	0	0	1	0	0	3		1	4		36A		689		2		2		5	2	2	2	2
508	4	OMBASI	SENEMA A	24-11-2015	2	2	2	2		1		1		10 MINUTES	1	7		2		6		1	4		0	0	0	1	0	0	0	1		1	2		9		9		2		2		2	2	5	3	2
509	4	OMBASI	REJEWA	24-11-2015	1	3	2	2		1		1		1 HR 30 MINUTES	1	7		2		3		1	4		0	0	0	1	0	0	0	125		1	6		89		689		34		3		5	2	5	2	4
510	4	OMBASI	SENEMA CENTRE	23-11-2015	2	1	2	2		1		1		15 MINUTES	1	3		2		4		1	4		0	0	0	1	0	0	0	5		1	2		369A		269		2		4	I DON'T KNOW	5	2	2	2	2
511	4	OMBASI	KEJIKO	24-11-2015	2	4	4	1		1		1		20 MINUTES	1	8		2		1		1	4		0	0	0	1	0	0	0	7		1	6		1689		68X		A	TAKING DRUGS	3		2	2	3	4	4
512	4	OMBASI	SENEMA CENTRE	23-11-2015	2	3	1	2		1		1		5 MINUTES	1	7		11		6		1	6		0	0	0	0	0	1	0	3		1	4		469		49		9		4	SHE DON'T KNOW	1	3	2	2	2
513	4	OMBASI	LUMALURA	24-11-2015	1	4	2	4		4		1		35 MINUTES	1	8		2		3		1	7	HOSPITAL	0	0	0	0	0	0	1	4		1	4		89D	TOO MUCH EATING	89D	EATING WITHOUT SATISFACTION	123		3		2	2	5	1	4
514	2	YEI	ERAP	25-11-2015	1	3	2	2		5		1		1 HOUR	1	3		1		2		1	134		1	0	1	1	0	0	0	8	ALL	1	1		1A		19		13		4	DRUGS BE PROVIDED	4	1	4	2	4
515	2	YEI	ERAP	25-11-2015	2	3	2	2		7		1		1 HOUR	1	8		2		6		1	45		0	0	0	1	1	0	0	125		1	8		389		389		2		3		1	1	4	5	4
516	2	YEI	WULUTURU II	25-11-2015	2	4	2	2		4		1		1 HOUR	1	3		2		1		1	4		0	0	0	1	0	0	0	37		1	1		1234689AB		179		23		3		1	2	5	2	1
517	2	YEI	HAI LEBEN	23-11-2015	1	2	2	1		1		1		1 HOUR	1	10		2		1		1	4		0	0	0	1	0	0	0	7		3	1		19		8		3		3		5	2	5	2	1
518	2	RONGI	WOLUNGU	23-11-2015	1	5	1	2		1		1		30 MINUTES	1	7		2		3		1	4		0	0	0	1	0	0	0	47		1	2		39		19B		2		3		5	2	4	4	4
519	2	YEI	HAI CITY	24-11-2015	2	2	2	1		1		1		ONE HOUR	1	3		2		1		1	4		0	0	0	1	0	0	0	37		3	1		169B		169		23		3		1	2	5	2	1
520	2	YEI	HAI KOLOLO	24-11-2015	1	2	2	3		1		1		1 HOUR	1	8		2		2		1	4		0	0	0	1	0	0	0	7		1	1		124689A		189		23		3		1	2	5	2	2
521	2	YEI	HAI POLICE	23-11-2015	1	2	2	4		4		1		25 MINUTES	1	3		2		3		1	4		0	0	0	1	0	0	0	7		1	1		589		189		2		3		5	2	5	2	4
523	2	YEI	WULUTURU	25-11-2015	1	6	2	2		4		1		1 HOUR	1	3		2		1		1	4		0	0	0	1	0	0	0	37		1	5		124689AB		189		23		3		1	2	5	2	1
524	5	ANGEBI	ANGEBI	23-11-2015	2	2	2	2		1		1		1 HOUR	1	14	HEARD FROM PEOPLE	12	FORGOTTEN	6		1	4		0	0	0	1	0	0	0	5		3	8		D	CANT TELL WITHOUT TESTING	X		2		4	STRAIGHT TO THE HOSPITAL	5	3	3	2	5
525	5	ANGEBI BOMA	ANGEBI	23-11-2015	2	5	2	2		1		1		5 MINUTES	1	8		12	A FLY BUT DON'T KNOW THE NAME	1	LATRINE	1	4		0	0	0	1	0	0	0	18	PEOPLE WHO MOVE HOWLY	1	1		789		368		2		3		5	2	5	2	5
526	5	ANGEBI	MUNJERE	24-11-2015	2	2	2	2		1		1		30 MINUTES	1	11		12	I HAVE FORGOTTEN	1		1	4		0	0	0	1	0	0	0	8	IT CANNOT SELECT	1	5		9D	FATNESS	9D	FATNESS	2		2		5	2	5	2	2
527	5	ANGEBI BOM	MUNJERE	24-11-2015	2	4	2	2		1		1		30 MINUTES	1	9		11		6		1	4		0	0	0	1	0	0	0	8		3	5		189D	FATNESS	89D	FATNESS	2		2		5	3	3	2	2
528	5	ANGEBI BAMA	MUNYERE	24-11-2015	2	2	2	2		1		1		1 HOUR	1	8		2		1		1	4		0	0	0	1	0	0	0	8	I CAN'T TELL	2	5		589D	FATNESS	89D	ITCHING BODY	2		4	TAKE TO HOSPITAL	5	3	5	2	3
529	5	ANGEBI	LANDILIWA	25-11-2015	2	5	2	1		1		1		1 HOUR	1	8		11		6		1	4		0	0	0	1	0	0	0	8	ALL CAN GET INFECTION	1	5		89A		89D	EATING ALOT	2		2		5	3	2	2	2
530	5	ANGEBI	LANDILIWA	25-11-2015	2	6	4	2		1		1		5 MINUTES	1	9		11		6		1	4		0	0	0	1	0	0	0	8	CANNOT SELECT	2	6		69		158		2		2		3	3	5	2	3
531	5	ANGEBI BOMA	LANDILIWA	25-11-2015	1	3	2	2		1		1		1 HOUR	1	8		12	FLIES BUT DON'T KNOW THE NAME	3		1	4		0	0	0	1	0	0	0	34		1	5		89		89D	NO ANY OTHER	2		#NULL!		5	2	5	2	2
532	5	ANGEBI	LANDILIWA	25-11-2015	1	2	1	2		1		1		3 MINUTES	1	8		2		6		1	3		0	0	1	0	0	0	0	8	I DON'T KNOW	1	5		39		89		2		3		5	2	5	2	2
533	5	ANGEBI BAMA	MUNJERE	24-11-2015	1	3	2	2		1		1		30 MINUTES	1	8		12	SMALL BLACK FLIES	1		1	4		0	0	0	1	0	0	0	3		1	5		89D	FATNESS	589		2		2		2	2	2	2	2
534	5	ANGEBI BOMA	ANGEBI	23-11-2015	1	2	6	2		1		1		2 HOURS	1	8		2		3		1	4		0	0	0	1	0	0	0	8	ANY BODY	1	1		359D	FATNESS	38D	B.P HIGH,LAZYNESS,CARELESSNESS	2		1		5	2	5	2	2
535	5	ANGEBI	ANGEBI	23-11-2015	1	2	2	2		1		1		5 MINUTES	1	9		2		3		1	4		0	0	0	1	0	0	0	8	ANYBODY	1	6		59D	FATNESS,LAZYNESS	9D	FATNESS, LAZYNESS	2		1		5	2	5	2	2
536	5	ANGEBI	ANGEBI	23-11-2015	1	3	2	2		1		1		30 MINUTES	1	3		11		7	NO IDEA	1	4		0	0	0	1	0	0	0	568	ADULTS	1	7	SLEEPING ALOT	59D	DIZZYNESS	69D	SWOLLEN BODY,FATNESS	A	LATRINE	2		5	2	5	2	5
495	2	JANSUK	JANSUK	25-11-2015	1	2	2	3		1		1		1 HOUR	1	3		2		1		1	4		0	0	0	1	0	0	0	347		1	1		189		689		3		3		4	1	4	1	1
522	2	JANSUK	JANSUK	23-11-2015	1	2	2	2		8	POLICE MAN	1		1 HOUR	1	9		2		3		1	14		1	0	0	1	0	0	0	1234567		1	1		56789A		689		2		3		5	2	2	1	1
537	5	AVOKAYA	MONDRO	25-11-2015	1	3	2	2		1		1		10 MINUTES	1	8		2		2		1	4		0	0	0	1	0	0	0	8	ALL CAN GET	2	6		2689		689		2		3		2	2	5	2	5
538	5	AVOKAYA	MONDRO	25-11-2015	1	5	2	2		1		1		30 MINUTES	1	8		2		3		1	4		0	0	0	1	0	0	0	347		1	6		689		689		24		3		5	2	5	2	5
539	5	AVOKAYA	MONDRO	25-11-2015	1	2	2	2		1		1		45 MINUTES	1	3		2		1		1	4		0	0	0	1	0	0	0	8	ALL CAN GET	1	1		3689		689		2		3		3	2	5	2	5
540	5	AVOKAYA	MONDRO	25-11-2015	1	5	2	1		1		1		10 MINUTES	1	7		2		1		1	4		0	0	0	1	0	0	0	8	ALL CAN GET	1	6		689		689		2		3		2	2	5	2	5
541	5	AVOKAYA	KORONYA	23-11-2015	1	5	2	2		1		1		5 MINUTES	1	8		2		3		1	4		0	0	0	1	0	0	0	8	ALL CAN GET	1	6		589D	EATING ALOT	6		2		1		4	2	5	2	4
542	5	AVOKAYA	PORONI	24-11-2015	1	3	2	2		1		1		15 MINUTES	1	7		2		6		1	4		0	0	0	1	0	0	0	8	ALL CAN GET	3	2		689		689		9		3		5	3	2	2	3
543	5	AVOKAYA	PORONI	24-11-2015	2	3	6	2		1		1		30 MINUTES	1	3		11		6		1	4		0	0	0	1	0	0	0	8	ALL CAN GET	1	8		689		689		9		3		2	3	5	2	5
544	5	AVOKAYA	PORONI	24-11-2015	2	4	2	2		1		1		30 MINUTES	1	7		2		1		1	4		0	0	0	1	0	0	0	34		1	1		689		689		2		3		4	2	5	2	5
545	5	AVOKAYA	PORONI	24-11-2015	2	3	2	2		1		1		15 MINUTES	1	7		2		1		1	4		0	0	0	1	0	0	0	8	ALL CAN GET	1	1		689		3689		2		3		3	2	1	2	3
546	5	AVOKAYA	KORONYA	23-11-2015	2	4	2	2		1		1		5 MINUTES	1	7		2		3		1	4		0	0	0	1	0	0	0	8	ALL CAN GET	3	6		69		269		2		3		3	2	5	2	3
547	5	AVOKAYA	KORONYA	23-11-2015	2	5	6	2		1		1		15 MINUTES	1	10		11		6		1	4		0	0	0	1	0	0	0	3		3	1		169		369		9		#NULL!		3	2	3	2	4
548	5	AVOKAYA	KORONYA	23-11-2015	2	2	2	2		1		1		20 MINUTES	1	3		2		1		1	4		0	0	0	1	0	0	0	3		1	1		1369		369		9		3		2	2	3	2	4
549	5	AVOKAYA	KORONYA	23-11-2015	2	4	6	2		1		1		15 MINUTES	1	7		2		1		1	4		0	0	0	1	0	0	0	8	ALL CAN GET	1	1		689		269		2		#NULL!		3	2	5	2	3
550	5			23-11-2015	1	2	2	2		4		1		1 HOUR	1	9		12	TAKING MORE SUGAR	4		1	4		0	0	0	1	0	0	0	2		1	4		789		359		A	AVOID TAKING MORE SUGAR	3		5	2	5	1	3
551	5			23-11-2015	1	2	2	3		1		1		140 MINUTES	1	8		2		5		3	4		0	0	0	1	0	0	0	7		1	6		89		789		1		3		5	1	2	3	4
552	2	YEI	MAHAD	25-11-2015	1	3	2	2		6		1		30 MINUTES	1	8		2		3		1	4		0	0	0	1	0	0	0	347		1	6		1246789AB		168		2		2		5	1	5	2	1
553	2	YEI	MAHAD	25-11-2015	1	4	2	2		6		1		30 MINUTES	1	8		2		3		1	4		0	0	0	1	0	0	0	467		2	6		12456789AB		268		2		2		5	2	5	1	2
554	2	MINYORI	POGODI	25-11-2015	2	2	2	2		1		1		4 HOURS	1	3		2		3		1	4		0	0	0	1	0	0	0	47		1	4		1689		1689		12		2		1	2	2	1	4
555	2	RONYI	MIJALE	26-11-2015	2	3	1	2		1		1		1 HOUR 30 MINUTES	1	7		2		3		1	4		0	0	0	1	0	0	0	3		1	6		68		1AB		2		3		4	2	4	1	5
556	2	RONYI	MIJALE	26-11-2015	2	3	2	2		1		1		3 HOURS	1	3		2		1		1	4		0	0	0	1	0	0	0	3		1	6		89		1AB		2		3		4	2	5	1	4
557	2	RONYI	MIJALE	26-11-2015	1	5	2	2		1		1		2 HOURS	1	7		2		3		1	4		0	0	0	1	0	0	0	3		1	5		68		1AB		2		3		4	2	4	1	5
558	2	RONYI	MIJALE	26-11-2015	1	2	2	2		1		1		2 HOURS	1	3		2		1		1	4		0	0	0	1	0	0	0	7		1	6		89		1AB		2		3		4	2	4	1	5
559	2	GIMUMU	NYARISUK	26-11-2015	2	3	2	2		1		1		3 HOURS	1	3		2		3		1	4		0	0	0	1	0	0	0	7		1	6		89		689		5		3		5	2	2	2	2
560	2	GIMUMU	KWENDA	26-11-2015	2	4	3	1		1		1		2 HOURS	1	3		2		3		1	34		0	0	1	1	0	0	0	7		1	6		89		689		56		3		5	2	2	2	2
561	2	GIMUMU	WAJIRI	26-11-2015	1	3	2	2		1		1		1 HOUR 30 MINUTES	1	3		2		3		1	4		0	0	0	1	0	0	0	7		1	6		69		689		5		3		5	2	2	2	2
562	2	PAKULA	NURUNUK	25-11-2015	2	3	2	1		1		1		45 MINUTES	1	3		2		6		1	4		0	0	0	1	0	0	0	8	ALL	1	4		9D	BECOME FAT	29D	GROW FAT	5		3		5	2	2	2	4
563	2	PAKULA	NURUNUK	25-11-2015	1	3	2	2		1		1		1 HOUR	1	3		2		1		2	6		0	0	0	0	0	1	0	8	AFFECTED BY AGE	1	6		69B		689		2		2		5	5	2	2	5
564	5	MUNDU	BANDOME	23-11-2015	1	3	2	2		1		1		50 MINUTES	1	8		2		3		1	4		0	0	0	1	0	0	0	47		1	6		58		8		9		4	TAKEN TO HOSPITAL	5	5	5	2	5
565	5	MUNDU	BANDONE	23-11-2015	2	5	6	1		1		1		2 MINUTES	1	7		2		3		1	4		0	0	0	1	0	0	0	4		1	6		89		689		2		4	TAKEN TO HOSPITAL	3	3	2	1	2
566	5	MUNDU	BANDONE	23-11-2015	1	4	4	2		1		1		30 MINUTES	1	7		1		3		1	4		0	0	0	1	0	0	0	1		1	1		49A		124		1		4	TAKEN TO HOSPITAL	5	5	2	2	2
567	5	MUNDU	BANDONE	23-11-2015	2	4	2	1		1		1		5 MINUTES	1	10		2		3		1	4		0	0	0	1	0	0	0	8	ALL ABOVE	3	8		9		9B		2		4	TAKEN TO HOSPITAL	5	2	3	2	4
568	5	MUNDU	BONDONE	23-11-2015	1	5	2	2		1		1		10 MINUTES	1	7		2		3		1	4		0	0	0	1	0	0	0	347		1	6		689		1		34		3		2	2	5	2	5
569	5	MUNDU	BAGIRI	24-11-2015	1	5	2	3		1		1		20 MINUTES	1	8		2		3		1	4		0	0	0	1	0	0	0	47		1	6		589		147		A	WEARING THICK CLOTHES	4	TAKEN TO HOSPITAL	5	2	2	2	5
570	5	MUNDU	BAGIRI	24-11-2015	1	6	2	2		1		1		1 HOUR	1	7		2		1		3	4		0	0	0	1	0	0	0	7		1	6		89		D	MALARIA	1		3		4	2	2	2	2
571	5	MUNDU	BAGIRI	24-11-2015	2	4	2	3		1		1		45 MINUTES	1	8		11		3		1	4		0	0	0	1	0	0	0	47		1	6		89		AB		1		3		5	2	2	2	5
572	5	MUNDU	BAGIRI	24-11-2015	1	4	1	1		1		1		1 HOUR 30 MINUTES	1	10		11		3		1	4		0	0	0	1	0	0	0	47		2	6		9		24		9		3		5	2	3	2	5
573	5	MUNDU	LAKINA	25-11-2015	1	6	2	2		1		1		30 MINUTES	1	8		2		1		1	4		0	0	0	1	0	0	0	37		1	6		189		AB		A	WEARING THICK CLOTHES TROUSERS	4	TAKEN TO HOSPITAL	5	2	2	2	5
574	5	MUNDU	LAKIMA	25-11-2015	2	5	2	1		1		1		45 MINUTES	1	8		11		6		1	4		0	0	0	1	0	0	0	47		3	6		89		1AB		9		3		5	3	3	2	5
575	5	MUNDU	LAKIMA	25-11-2015	2	3	2	2		1		1		40 MINUTES	1	8		2		1		1	4		0	0	0	1	0	0	0	346		1	6		1589		7AB		2		3		5	2	2	2	5
576	5	MUNDU	LAKIMA	25-11-2015	1	2	2	3		1		1		30 MINUTES	1	8		2		1		1	4		0	0	0	1	0	0	0	347		1	6		89		1AB		2		3		5	2	2	2	5
577	5	AVOKAYA	KUNDRU	23-11-2015	2	4	2	1		1		1		1 HOUR 30 MINUTES	1	7		2		6		1	4		0	0	0	1	0	0	0	8	DOES NOT KNOW	3	8		269		269		5		3		4	2	3	2	4
578	5	AVOKAYA	KUNDRU	23-11-2015	1	3	2	2		1		1		2 HOURS	1	9		2		3		1	4		0	0	0	1	0	0	0	3		2	5		689		256		5		3		3	2	4	2	1
579	5	AVOKAYA	KUNDRU	23-11-2015	1	6	2	1		1		1		ONE HOUR	1	7		2		3		1	4		0	0	0	1	0	0	0	47		1	6		89		259		1		3		4	2	1	2	1
580	5	AVOKAYA	KUNDRU	23-11-2015	2	6	5	1		1		1		ONE HOUR	1	7		5		3		1	4		0	0	0	1	0	0	0	7		1	5		689		256		2		3		2	2	3	2	1
581	5	AVOKAYA	KUNDRU	23-11-2015	1	5	1	1		1		1		5 MINUTES	1	7		2		3		1	4		0	0	0	1	0	0	0	47		1	6		569		569		5		3		5	2	3	1	3
582	5	AVOKAYA	ESEBENDE	24-11-2015	2	3	2	2		1		1		1 HOUR 30 MINUTES	1	8		2		2		1	4		0	0	0	1	0	0	0	8	DO NOT KNOW	1	5		259		269		3		3		4	2	3	2	3
583	5	AVOKAYA	ESEBENDE	24-11-2015	1	4	1	2		1		1		2 HOURS	1	8		2		3		1	4		0	0	0	1	0	0	0	37		1	5		569		569		3		3		4	2	4	1	3
584	5	AVOKAYA	ESEBENDE	24-11-2015	2	6	2	1		1		1		2 HOURS	1	8		2		3		1	4		0	0	0	1	0	0	0	47		1	1		2569		569		3		3		5	2	3	2	3
585	5	AVOKAYA	ESEBENDE	24-11-2015	1	6	2	2		1		1		3 HOURS	1	3		11		6		1	4		0	0	0	1	0	0	0	8	NOT KNOWN	3	1		569		569		3		3		3	2	2	2	4
586	5	AVOKAYA	MADAPARI	25-11-2015	2	3	2	1		1		1		30 MINUTES	1	7		2		3		1	4		0	0	0	1	0	0	0	4		1	3		69		689		2		3		1	2	5	2	1
587	5	AVOKAYA	KUNDRU	25-11-2015	1	4	2	2		1		1		1 HOUR	1	8		2		3		1	4		0	0	0	1	0	0	0	3		1	3		25689		256		5		3		3	2	3	1	3
588	5	AVOKAYA	MADAPARI	25-11-2015	1	6	1	2		1		1		2 HOURS	1	8		2		3		1	4		0	0	0	1	0	0	0	7		1	6		689		89		3		3		5	2	3	1	3
589	5	AVOKAYA	MADAPANI	25-11-2015	2	6	4	1		1		1		1 HOUR	1	7		2		3		1	4		0	0	0	1	0	0	0	3		1	3		69		689		5		3		4	1	1	1	1
590	2	YEI	LUPAPA II	26-11-2015	1	5	2	2		1		1		1 HOUR	1	3		2		1		1	4		0	0	0	1	0	0	0	37		1	1		12379A		178		24		3		4	2	5	2	1
591	3	PAYAWA	SONGOMA	25-11-2015	1	2	6	3		1		1		30 MINUTES	1	8		2		3		1	45		0	0	0	1	1	0	0	123		1	1		89A		14D	EATING ALOT	2		3		5	2	2	2	1
592	3	YAMBA	YANDU	25-11-2015	2	2	2	2		1		1		2 HOURS	1	8		11		6		1	45		0	0	0	1	1	0	0	1247		2	1		479		127		A	TREATMENT	3		5	2	2	1	3
593	3	ALERO	ALERO	25-11-2015	1	3	6	2		5		1		1 HOUR 30 MINUTES	1	8		2		1		1	45		0	0	0	1	1	0	0	1235		3	6		689		147		5		3		2	2	2	2	4
594	3	ALERO	KUHUBA	25-11-2015	2	4	2	2		1		1		9 HOURS	1	9		2		3		1	4		0	0	0	1	0	0	0	1234		1	1		89A		123		2		3		5	5	5	4	2
595	2	YEI	T.T.C	23-11-2015	2	2	2	1		6		1		1 HOUR	2	#NULL!		#NULL!		#NULL!		#NULL!			0	0	0	0	0	0	0			#NULL!	#NULL!								#NULL!		#NULL!	#NULL!	#NULL!	#NULL!	#NULL!
596	2	YEI	HAI DAR SAHA	23-11-2015	2	4	2	2		6		1		45 MINUTES	1	8		2		3		1	4		0	0	0	1	0	0	0	7		1	1		1389		189		3		3		5	2	4	1	4
597	2	YEI	ERAP	24-11-2015	2	6	1	1		7		1		1 HOUR	1	10		2		3		1	45		0	0	0	1	1	0	0	12		3	8		689		679		1		#NULL!		2	2	4	4	4
598	2	YEI	GABAT	24-11-2015	2	2	2	1		7		1		1 HOUR	1	8		2		3		1	45		0	0	0	1	1	0	0	47		3	4		689B		678A		1		3		2	2	3	2	4
151	2	GIMUMU	GOJA	23-11-2015	2	2	2	2		1		1		15 MIN	1	8		2		3		1	4		0	0	0	1	0	0	0	8		1	6		789		259		5		3		5	2	5	2	2
152	2	GIMUMU	MARANGA	23-11-2015	2	2	2	2		1		1		1 HR	1	8		2		3		2	25		0	1	0	0	1	0	0	357		1	6		169		169		2		3		5	2	2	2	2
153	2	PAKULA	PAKULA	23-11-2015	1	5	2	2		1		1		1 HR	1	12		2		1		1	4		0	0	0	1	0	0	0	4		1	6		16AD	FATNESS	68D	FATNESS	25		3		5	2	2	5	5
154	2	JANSUK	JANSUK	26-11-2015	1	4	2	2		1		1		2 HR 30 MIN	1	8		2		3		1	4		0	0	0	1	0	0	0	347		1	6		689A		689		2		3		4	1	4	1	1
155	2	JANSUK	JANSUK	25-11-2015	1	5	2	3		1		1		1 HR	1	8		2		1		1	4		0	0	0	1	0	0	0	2347		1	1		5689A		689		1		3		1	1	4	1	1
156	2	MINYORI	LOKERERA	24-11-2015	1	3	2	2		1		1		3 HRS	1	3		2		3		1	4		0	0	0	1	0	0	0	4		1	6		1689		189		2		2		1	2	2	2	4
157	2	MINYORI	LOKERERA	24-11-2015	2	2	2	1		1		1		2 HRS	1	8		11		3		1	4		0	0	0	1	0	0	0	7		3	6		189		189		5		2		2	2	1	2	5
158	2	MINYORI	SAJO	24-11-2015	2	3	2	2		1		1		2 HRS	1	3		2		1		1	4		0	0	0	1	0	0	0	4		2	4		89		89		125		3		4	2	2	1	1
159	2	MINYORI	YEMBE	24-11-2015	1	5	2	1		1		1		3-4 HRS	1	9		2		1		1	4		0	0	0	1	0	0	0	4		1	2		189		89		2		3		4	2	2	2	5
160	2	JANSUK	JANSUK	24-11-2015	1	3	2	3		8	DRIVER	1		1 HR 30MIN	1	8		2		3		1	4		0	0	0	1	0	0	0	3478	ONE WHO GOES WASHING-IN RIVER	1	1		156789AD	EATING TOO MUCH	689		2A	DONT STAY NEAR THE RIVER	3		4	1	4	1	1
161	2	JANSUK	JANSUK	24-11-2015	1	6	2	1		1		1		2 HRS	1	7		2		1		1	4		0	0	0	1	0	0	0	347		1	1		689D	EATING TOO MUCH	689		2		4	TO BE TAKEN TO HEALTH CENTRE	4	1	4	1	1
162	2	JANSUK	JANSUK	24-11-2015	1	3	2	3		1		1		2 HRS	1	3		2		1		1	45		0	0	0	1	1	0	0	347		1	1		689		689		2		3		1	1	4	1	1
163	2	JANSUK	LAKUJA	24-11-2015	1	4	2	2		1		1		2 HRS	1	7		2		1		1	4		0	0	0	1	0	0	0	347		1	1		5689		689		12		1		4	1	4	1	1
164	2	JANSUK	JANSUK	26-11-2015	1	5	2	2		1		1		2 HRS	1	7		2		3		1	4		0	0	0	1	0	0	0	347		1	6		5689		689		2		3		1	1	4	1	1
165	2	MINYORI	ROGOMUMU	26-11-2015	1	5	2	2		1		1		2HRS	1	3		2		3		1	4		0	0	0	1	0	0	0	4		1	6		1689		189		2		2		2	2	4	1	5
166	2	JANSUK	JANSUK	25-11-2015	1	6	2	1		1		1		30 MIN	1	7		2		1		1	4		0	0	0	1	0	0	0	347		1	1		56789		689		2		3		4	1	4	1	4
167	2	JANSUK	JANSUK	23-11-2015	1	2	1	3		1		1		1 HR	1	3		2		3		1	4		0	0	0	1	0	0	0	1234567		1	5		35689		689		2		3		4	1	4	1	1
168	2	MINYORI	POGODI	26-11-2015	2	2	2	1		1		1		2HRS	1	3		2		3		1	4		0	0	0	1	0	0	0	4		1	6		1689		189		1		2		4	2	2	2	4
169	2	JANSUK	JANSUK	25-11-2015	2	6	2	2		1		1		1 HR 30 MIN	1	7		2		1		1	4		0	0	0	1	0	0	0	347		1	5		689		689		2		3		4	1	3	1	1
170	2	YEI	HAI LEBEN	23-11-2015	2	5	4	1		1		1		30 MIN	1	3		2		1		1	4		0	0	0	1	0	0	0	3		1	1		12346789AB		169		23		3		5	2	5	1	1
171	2	JANSUK	JANSUK	23-11-2015	1	3	2	3		1		1		10 MIN	1	3		2		1		1	4		0	0	0	1	0	0	0	347		1	1		12678		189		2		3		2	1	3	1	1
172	2	JANSUK	JANSUK	23-11-2015	1	6	2	2		1		1		2 HRS	1	8		2		1		1	4		0	0	0	1	0	0	0	347		1	1		5689A		689		2A	ISOLATE HIM DURING MEDICATION	3		5	2	1	1	5
173	2	JANSUK	TALIKI	26-11-2015	1	4	3	1		1		1		25 MIN	1	10		2		3		1	4		0	0	0	1	0	0	0	347		1	5		13589		789		A	AVOID STAYING NEAR RIVERS	3		4	2	1	3	1
174	2	YEI	GABAT	24-11-2015	1	6	2	1		5		1		1 HR	1	9		2		3		1	4		0	0	0	1	0	0	0	123		3	4		69X		69X		3		4		3	3	3	3	3
175	2	RONYI	PAMEMALU	24-11-2015	2	4	1	2		1		1		2HRS	1	8		2		3		1	4		0	0	0	1	0	0	0	4		1	6		89		14A		2		3		4	2	4	4	4
176	2	YEI	LOZIRA	25-11-2015	1	5	2	4		4		1		20 MIN	1	8		2		1		1	4		0	0	0	1	0	0	0	47		1	1		489		389		2		3		4	2	5	2	1
177	2	YEI	MISSION	23-11-2015	1	6	4	2		5		1		30 MIN	1	8		2		1		1	145		1	0	0	1	1	0	0	1257		1	8		5789		5689		2		4		2	2	4	2	5
178	2	YEI	HAI LEBERI	23-11-2015	1	2	2	2		1		1		1 HR	1	3		2		1		1	4		0	0	0	1	0	0	0	7		3	1		18		169		3		3		5	2	5	2	1
179	2	YEI	NAI LITY	24-11-2015	1	3	2	4		4		1		1 HR	1	3		2		1		1	4		0	0	0	1	0	0	0	37		1	1		124689AB		124		236		3		1	2	5	2	1
180	2	YEI	ERAP	25-11-2015	2	4	4	1		5		1		1 HR	1	9		11		6		1	45		0	0	0	1	1	0	0	134		3	8		89X		89B		1		3		1	4	4	5	4
235	5	AVOKAYA	LALUMBA	23-11-2015	2	4	3	1		1		1		7 MIN	1	9		2		3		1	4		0	0	0	1	0	0	0	7		1	6		89		69		2		3		3	2	5	2	1
236	1	ASOLE	SOBEKE	24-11-2015	2	4	2	2		4		1		30 MIN	1	3		2		1		1	4		0	0	0	1	0	0	0	8	ANYONE	3	8		123456789		289		249		3		5	2	1	5	2
237	1	ASOLE	BURA	25-11-2015	1	6	2	2		1		1		3-4 HRS	1	7		2		1		1	4		0	0	0	1	0	0	0	8	ANYONE	3	5		123456789AB		89B		1245		3		5	2	5	2	1
238	3	JOMBU	PANYABU	24-11-2015	1	4	2	1		1		1		2 HRS	1	5		1		1		2	1		1	0	0	0	0	0	0	35		3	2		28		9		1		3		2	2	4	1	5
239	3	JOMBU	DIBO	25-11-2015	1	1	1	2		7		1		4 HRS	1	3		2		2		1	14		1	0	0	1	0	0	0	357		2	2		148		378		3		4		4	2	1	4	4
240	5	AVOKAYA	LALUMBA	23-11-2015	2	4	2	2		1		1		20 MIN	1	8		2		3		1	4		0	0	0	1	0	0	0	7		1	6		9		689		2		4	TO BE SENT TO TRAINER	4	3	2	3	3
241	5	AVOKAYA	LALUMBA	23-11-2015	1	4	2	1		1		1		2 MIN	1	3		2		3		1	4		0	0	0	1	0	0	0	7		2	6		69		689		2		3		3	2	3	2	1
242	5	AVOKAYA	ABIME	24-11-2015	2	4	2	1		1		1		2 HR	1	8		2		3		1	456		0	0	0	1	1	1	0	1		3	3		189		689		1		3		3	2	3	2	4
243	5	AVOKAYA	ABINE	24-11-2015	2	3	2	1		1		1		1 HR 30 MIN	1	8		2		3		1	45		0	0	0	1	1	0	0	247		2	6		89		89X		1		3		5	2	3	1	4
244	5	AVOKAYA	ABINE	24-11-2015	1	2	2	2		1		1		1 HR	1	8		2		1		1	45		0	0	0	1	1	0	0	17		1	1		2689		689		2		3		5	1	3	1	4
245	5	AVOKAYA	ABIME	24-11-2015	1	4	2	3		6		1		1 HR	1	8		2		1		1	4		0	0	0	1	0	0	0	37		2	6		69		789		3		3		5	2	1	2	3
246	5	AVOKAYA	ALIIKO	25-11-2015	2	3	2	1		1		1		3HR	1	8		2		5		1	45		0	0	0	1	1	0	0	17		2	6		689		689		2		3		5	2	4	2	3
247	5	AVOKAYA	ALIKO	25-11-2015	1	3	2	2		4		1		1 HR 30 MIN	1	8		2		5		1	45		0	0	0	1	1	0	0	347		1	5		289		89		5		3		5	1	3	1	3
248	5	AVOKAYA	ALIKO	25-11-2015	1	4	2	3		5		1		2 HR	1	10		2		5		1	6		0	0	0	0	0	1	0	47		1	4		89		689		5		3		3	1	3	1	4
249	5	AVOKAYO	ALIKO	25-11-2015	2	2	2	1		1		1		2 HR	1	8		11		4		1	45		0	0	0	1	1	0	0	137		2	6		289		289		9		3		5	2	1	2	1
250	2	PAKULO	MAIJU	26-11-2015	2	3	4	1		1		1		1 HR 30 MIN	1	3		11		3		1	4		0	0	0	1	0	0	0	8	ALL PEOPLE	1	5		89D	LOSS OF WEIGHT	89D	LOSS OF WEIGHT	1		2		5	5	4	5	5
251	2	PAKULA	NURUNUK	26-11-2015	1	5	2	1		1		1		1 HR	1	11		2		3		1	4		0	0	0	1	0	0	0	8	ALL THE ABOVE	1	2		689		689		2		2		2	2	5	2	2
252	2	PAKULA	BONGILO	26-11-2015	2	4	4	1		1		1		2 HRS	1	7		2		3		1	4		0	0	0	1	0	0	0	8	ALL PEOPLE	1	4		89D	GROW FAT	89D	GROW FAT	6		1		5	2	5	2	2
253	2	PAKULA	LOINGI	26-11-2015	1	3	2	2		1		1		2HR	1	6		2		1		1	4		0	0	0	1	0	0	0	3		1	5		679D	COUGH	68D	COUGH	5		2		2	2	5	5	5
254	2	PAKULA	NANYAKA	25-11-2015	1	3	2	2		1		1		15 MIN	1	3		2		3		1	4		0	0	0	1	0	0	0	7		1	6		89D	TOO MUCH EATING	89D	TOO MUCH EATING	5		2		5	2	2	5	5
255	2	YEI	HAI POLICE	26-11-2015	2	3	2	4		6		1		15 MIN	1	8		2		2		1	4		0	0	0	1	0	0	0	8		2	6		89A		189		2		3		5	2	4	4	1
256	4	GOJA	LEMBI	24-11-2015	2	4	2	2		1		1		3 HRS	1	8		2		3		1	34		0	0	1	1	0	0	0	1234567		2	7	BATHING & WASHING	1689		189		A	NOT GOING TO THE RIVER	3		5	2	4	2	2
257	2	YEI	HAI POLICE	26-11-2015	1	2	1	3		8	BROTHER	1		15 MIN	1	8		2		3		1	4		0	0	0	1	0	0	0	3		1	6		589		689		5		3		2	2	5	4	3
258	4	GOJA	SOPIRI	25-11-2015	1	5	2	2		1		1		2 HRS	1	3		2		1		1	45		0	0	0	1	1	0	0	37		1	5		146789AB		6789		2		2		1	1	1	1	1
259	4	GOJA	NYOSU-KOROPO	23-11-2015	1	2	2	3		6		1		25 MIN	1	3		2		3		1	4		0	0	0	1	0	0	0	6		3	6		69		68		4		2		1	1	3	1	4
260	4	GOJA	KEOJUNE	25-11-2015	1	1	1	2		1		1		20 MIN	1	8		2		3		1	45		0	0	0	1	1	0	0	347		1	5		156789A		689		2		3		2	2	2	2	1
261	4	GOJA	KOTORUME	25-11-2015	2	3	2	1		1		1		5 MIN	1	3		1		1		1	45		0	0	0	1	1	0	0	34		2	5		56789		589		1		4		1	1	1	1	1
262	2	RONU	PEREMASU	24-11-2015	1	6	1	2		1		1		1 HR	1	8		2		3		1	4		0	0	0	1	0	0	0	4		1	6		89		14A		2		3		4	2	4	4	4
263	3	LONGAMERE	LIMURO	26-11-2015	2	3	2	2		8	LEY READER	1		30 MIN	1	11		2		3		1	45		0	0	0	1	1	0	0	47		3	6		89		689		5		3		2	2	5	1	2
264	3	YAMBA S/BOM	PAMODO	23-11-2015	1	3	2	3		1		1		1 HR	1	3		2		3		1	145		1	0	0	1	1	0	0	1234		1	4		89A		67		9		1		5	2	2	2	4
265	3	PAYAWA	BIRA	23-11-2015	2	3	2	2		1		1		5 HRS	1	8		2		3		1	24		0	1	0	1	0	0	0	457		1	8		379		67		9		1		5	2	2	1	1
266	3	YAMBA S/BOMA	KIMIBA	23-11-2015	2	3	2	2		1		1		1 HR	1	10		11		6		1	4		0	0	0	1	0	0	0	1235		3	6		X		X		9		1		1	4	4	1	4
267	3	YAMBA S/BOMA	PAMODO	23-11-2015	1	2	2	3		5		1		3 HRS	1	1		2		3		1	4		0	0	0	1	0	0	0	1247		1	4		79A		8BD	EATING A LOT	9		1		2	2	2	2	4
268	3	YAMBA S/BOM	PAMODO	23-11-2015	2	1	2	2		1		1		1 HR 30MIN	1	8		2		3		1	45		0	0	0	1	1	0	0	124		1	4		689		128		9		4		5	2	2	1	1
269	3	PAYAWA	RIDYA	24-11-2015	1	4	4	1		1		1		2 HR	1	3		11		6		1	4		0	0	0	1	0	0	0	1267		2	4		789A		247		5		3		5	4	1	1	1
270	3	PAYAMA	RIDYA	24-11-2015	2	3	2	2		1		1		1 HR	1	3		1		3		1	4		0	0	0	1	0	0	0	1347		1	1		679		13		9		3		5	2	2	2	2
271	3	PAYAWA	PAKALUBA	24-11-2015	1	3	2	2		1		1		2 HRS	1	7		11		6		1	45		0	0	0	1	1	0	0	12347		1	1		169A		127		9		1		5	2	2	2	2
272	3	PAYAWA	PAKALUBA	24-11-2015	1	3	2	2		5		1		I HR 30 MIN	1	3		11		6		3	6		0	0	0	0	0	1	0	12345		3	8		79A		128		8		3		5	1	2	2	4
273	3	LONGAMERE	UNDUKORI	24-11-2015	2	4	4	3		1		1		2 HRS	1	3		2		4		1	457	HOME HERBS	0	0	0	1	1	0	1	347		1	5		189		189		3		3		1	2	4	2	1
274	3	2	2	24-11-2015	2	2	2	2		1		1		30 MIN	2	#NULL!		#NULL!		#NULL!		#NULL!			0	0	0	0	0	0	0			#NULL!	#NULL!								#NULL!		#NULL!	#NULL!	#NULL!	#NULL!	#NULL!
275	3	LONGAMERE	KOLIPOSO	24-11-2015	1	4	2	2		1		1		15 MIN	1	3		2		3		1	45		0	0	0	1	1	0	0	17		1	3		13689		149		2		3		2	2	4	1	1
276	3	LONGOMERE	KELIPOSO	25-11-2015	1	4	2	2		1		1		15 MIN	1	8		2		1		1	45		0	0	0	1	1	0	0	137		1	1		3679		189		5		3		1	2	4	1	1
277	3	LONGAMERE	KOLIPOSO	25-11-2015	2	5	2	1		1		1		2 HRS	1	8		2		3		1	45		0	0	0	1	1	0	0	37		1	5		169		189		6		3		2	2	4	1	1
278	3	LONGAMERE	UNDUKOSI	25-11-2015	1	3	2	2		1		1		1 HOUR	1	3		2		3		1	45		0	0	0	1	1	0	0	347		1	6		689A		69		5		3		2	2	4	1	1
279	3	LONGAMERE	UNDUKOSI	25-11-2015	1	3	2	3		1		1		3 HRS	1	8		2		3		1	345		0	0	1	1	1	0	0	37		1	5		1346789		689		5		3		1	2	5	2	1
280	3	LONGAMERE	UBA	26-11-2015	1	5	2	2		1		1		1HR	1	7		2		1		1	45		0	0	0	1	1	0	0	347		1	1		289		189		2		3		1	2	1	2	1
281	2	JUNSUK	REMBO	24-11-2015	1	1	1	3		4		1		10 MIN	1	11		2		3		1	4		0	0	0	1	0	0	0	347		3	1		15789		289		A	AVOID STAYING ALONG THE RIVER	3		4	2	1	1	4
282	2	JUNSUK	MADILE	24-11-2015	1	2	1	3		4		1		1 HR 30 MIN	1	11		2		3		1	4		0	0	0	1	0	0	0	347		1	5		15789A		589		A	FARMING SHOULD AWAY FROM RIVER	3		5	2	4	2	1
283	2	GIMUMU	GWIRANG	24-11-2015	2	3	2	2		1		1		2 HRS	1	8		2		1		1	4		0	0	0	1	0	0	0	17		1	6		89		169		56		3		5	2	2	2	2
284	2	GIMUMU	NYIKABU	25-11-2015	1	2	2	2		1		1		1 HR30 MIN	1	8		2		3		1	4		0	0	0	1	0	0	0	2		3	5		69		789		5		3		5	2	2	2	2
285	2	JANSUK	DONGODA	24-11-2015	2	3	2	4		6		1		30 MIN	1	8		2		3		1	4		0	0	0	1	0	0	0	347		1	6		5789D	HAVE APPETITE	89D	HAVE LIGHT APPETITE	3		3		1	2	4	1	5
286	2	GIMUMU	YUMOSUK	24-11-2015	2	4	2	2		1		1		2 HRS	1	3		2		1		1	4		0	0	0	1	0	0	0	4		3	6		689		689		5		3		5	2	2	2	2
287	2	GIMUMU	GWIRANG	25-11-2015	2	5	4	2		1		1		2 HRS	1	8		2		3		1	4		0	0	0	1	0	0	0	7		1	6		89A		89A		5		3		5	2	2	2	2
288	2	JANSUK	3 MILE	25-11-2015	2	2	2	2		1		1		10 MIN	1	8		2		3		1	4		0	0	0	1	0	0	0	347		3	6		289D	WEIGHT GAIN	89D	WEIGHT GAIN	A	STOP STAYING NEAR THE RIVER	2		2	2	4	1	4
289	2	JONSUK	HARVESTER	24-11-2015	2	2	1	4		6		1		30 MIN	1	8		2		3		1	4		0	0	0	1	0	0	0	347		1	6		136789		589		2		3		4	2	3	1	4
290	2	JONSUK	HARVESTERS	25-11-2015	2	3	2	1		1		1		15 MIN	1	3		2		1		1	4		0	0	0	1	0	0	0	37		1	5		489		89B		9		4	ONE TO BE GIVEN FOOD	4	1	4	2	4
291	2	JONSUK	HARVESTER	25-11-2015	2	3	2	3		4		1		24 MIN	1	3		2		3		1	4		0	0	0	1	0	0	0	347		3	6		258A		589		3		3		5	2	2	1	4
292	2	JONSUK	LOMUKU 2	25-11-2015	1	3	2	2		6		1		1 HR 30MIN	1	3		2		1		1	4		0	0	0	1	0	0	0	347		1	6		124589		589		A	AVOID FARMING NEAR THE RIVER	3		2	2	5	1	1
293	2	JONSUK	LOMUKU 3	25-11-2015	2	3	2	3		1		1		20 MIN	1	8		2		3		1	4		0	0	0	1	0	0	0	47		1	6		2789D	GAIN WEIGHT	789		A	AVOID STAYING NEAR THE RIVER	3		4	2	4	2	1
294	2	MINYORI	LONJA	23-11-2015	2	1	2	2		1		1		1HR30 MIN	1	3		2		6		1	4		0	0	0	1	0	0	0	4		3	2		189		168		1		4		2	2	2	2	1
295	2	MINYORI	YAKONGE	23-11-2015	2	2	2	2		4		1		1 HOUR	1	3		2		3		1	4		0	0	0	1	0	0	0	37		2	2		189		689		16		2		1	2	2	2	1
296	2	MINYORI	MITE	23-11-2015	1	6	2	1		1		1		5 MIN	1	3		2		3		1	4		0	0	0	1	0	0	0	47		1	6		689		189		2		2		4	2	5	1	1
297	2	MINYORI	PIATE	25-11-2015	2	3	2	2		1		1		2 HRS	1	3		2		3		1	4		0	0	0	1	0	0	0	357		1	6		89		189		2		3		2	2	3	1	4
298	2	JOSU	DONGODA	23-11-2015	1	3	2	3		3		1		15 MIN	1	8		2		1		1	4		0	0	0	1	0	0	0	347		1	6		1589A		189		A	DO NOT STAY NEAR RIVERS	3		5	2	4	1	1
299	2	JOSU	HARVESTER	23-11-2015	2	5	4	2		5		1		30 MIN	1	8		2		3		1	4		0	0	0	1	0	0	0	347		1	5		1589A		589		2A	AVOID STAYING IN THE RIVER	3		4	2	3	2	1
300	1	JOSU	LOMUKU I	23-11-2015	1	2	2	3		4		1		25 MIN	1	3		2		3		1	4		0	0	0	1	0	0	0	7		1	1		2589		189		3		3		1	2	4	2	2
599	2	JUSU	HARVESTER	23-11-2015	2	3	2	1		1		1		IHR	1	3		2		3		1	4		0	0	0	1	0	0	0	347		1	6		1589D	WEIGHT GAIN	589		2		2		4	2	4	2	1
600	2	MINYORI	SAJO	24-11-2015	1	2	2	2		4		1		2 HRS	1	3		2		3		1	4		0	0	0	1	0	0	0	47		1	2		689		1689		1		1		4	2	2	1	5
601	2	JUSU	HAI HARVESTER	23-11-2015	1	2	2	3		1		1		20 MIN	1	8		2		1		1	4		0	0	0	1	0	0	0	347		1	6		25789		289		3		3		2	2	4	1	1
602	2	MINYORI	MITE	23-11-2015	2	3	2	3		1		1		20 MIN	1	8		2		1		1	4		0	0	0	1	0	0	0	4		1	6		9		169		2		3		2	2	3	2	3
603	3	LONGAMERE	RANDUKWE	26-11-2015	1	3	2	2		1		1		30 MIN	1	8		2		3		1	457	LERUNGU/KALOKEJI/MERIDI	0	0	0	1	1	0	1	347		1	6		13689A		689		1		1		4	2	4	2	1
2	2	GIMUMU	MARANGA	23-11-2015	1	3	2	2		4		1		1 HOUR	1	8		2		1		1	45		0	0	0	1	1	0	0	17		1	1		79		789		5		3		5	2	2	2	2
3	3	LONGAMERE	PAMODO	25-11-2015	2	3	2	2		1		1		1 HOUR	1	8		4		3		1	147	IMMUNIZATION	1	0	0	1	0	0	1	12345		1	4		124589A		124		2		3		5	2	4	1	1
4	4	WADUPE	KAVILE	26-11-2015	1	4	2	2		1		1		2 HOURS	1	7		2		3		1	4		0	0	0	1	0	0	0	578	TREDERS	1	4		149		168		6		3		4	1	4	1	1
5	2	PAKULA	LOUJA	23-11-2015	2	4	4	2		7		1		3 HOURS	1	3		2		3		1	6		0	0	0	0	0	1	0	4		2	4		89D	EATING TOO MUCH	689		A	EATING TOO MUCH	2		2	2	2	2	1
6	2	PAKULA	NYAMORA	23-11-2015	2	6	4	2		7		1		4 HOURS	1	8		2		3		1	4		0	0	0	1	0	0	0	7		2	4		689D	TO BECOME FAT	689		5		3		2	2	2	2	5
7	2	GIMUMU	MARAKUYA	24-11-2015	1	2	2	2		1		1		ONE HOUR	1	3		2		3		1	4		0	0	0	1	0	0	0	37		1	5		249		49B		5		3		2	2	2	1	5
8	2	PAKULA	NYOMORA	23-11-2015	1	5	2	2		5		1		1 HOUR	1	10		2		1		2	6		0	0	0	0	0	1	0	8	EVERY WHERE	3	4		X		X		9		2		5	2	2	2	2
9	2	PAKULA	LOUJA	23-11-2015	1	3	2	2		1		1		2 HOURS	1	13		2		3		1	4		0	0	0	1	0	0	0	7		1	6		469D	BECOME FAT	689		2		3		2	2	4	1	2
10	2	MMNYORI	POJORA	25-11-2015	1	2	2	1		1		1		1 HOUR	1	3		2		1		1	4		0	0	0	1	0	0	0	34		1	6		1689		189		4		2		4	2	2	1	4
11	4	WOTOGO	AWUYA	22-11-2015	2	5	2	2		1		1		1 HOUR	1	7		2		3		1	4		0	0	0	1	0	0	0	7		2	5		69		9		2		2		2	2	4	2	3
12	2	SANJASIN	SANJASIN	25-11-2015	2	3	5	2		8	COOKING	1		2HR 30 MIN	1	9		2		1		1	4		0	0	0	1	0	0	0	3		1	6		589		389		2		3		4	1	1	1	1
13	4	WOTOGO	AULE	23-11-2015	2	4	2	1		1		1		6 MIN	1	8		11		1		1	4		0	0	0	1	0	0	0	4		1	5		19		9		5		3		2	2	5	2	5
14	2	SANYASIN	SANYASIN	25-11-2015	1	6	2	2		8	DRIVES	1		30 MIN	1	7		2		1		1	4		0	0	0	1	0	0	0	3		1	6		589		589		1		3		4	2	2	2	2
15	4	WOTOGO	MUJAGA	23-11-2015	2	6	4	1		1		1		20 MIN	1	8		11		6		1	4		0	0	0	1	0	0	0	8	EVERYBODY	1	5		59D	FATNESS	59D	FATNESS	9		3		3	1	4	2	1
16	4	WOTOGO	KAGELU	23-11-2015	1	6	2	1		1		1		5 MIN	1	7		2		1		1	4		0	0	0	1	0	0	0	7		1	1		59D	FATNESS	9		2		3		5	1	4	2	1
17	4	SUBBOMA WOTOGO	NYAJIO	25-11-2015	1	6	2	3		1		1		30 MIN	1	8		2		1		1	4		0	0	0	1	0	0	0	7		1	5		589		589		2		3		4	2	2	1	1
18	4	WOTOGO	DUMUDANG	24-11-2015	1	2	2	3		8	MECHANIC	1		45 MIN	1	8		2		3		1	4		0	0	0	1	0	0	0	7		1	6		89		689		2		3		5	2	4	2	1
19	4	WOTOGO	ABEGIKURUGURU	24-11-2015	2	4	2	2		1		1		3 HRS	1	3		2		5		1	4		0	0	0	1	0	0	0	8	ALL THE ABOVE	1	8		9D	MULISS EXEMMATION	9D	WHEN EXAMINATION IS DONE	58		3		4	3	4	1	1
20	4	WOTOGO	ABEGIKURUGURU	24-11-2015	1	3	2	3		1		1		5 HRS	1	3		2		1		1	4		0	0	0	1	0	0	0	12345678	ALL THE ABOVE	1	6		69AD	NOTABLE WALK	289		45A	BOIL DRINKING WATER	3		4	2	1	1	1
21	4	WOTOGO	RUBEKE	24-11-2015	2	4	2	2		1		1		20 MIN	1	3		2		3		1	47	VACCINATION	0	0	0	1	0	0	1	47		1	6		789		89		A	EARLY MEDICATION	2		2	2	5	2	3
22	4	WOTOGO	RUBEKE	25-11-2015	2	4	4	1		8	TBT	1		25 MIN	1	3		2		3		1	4		0	0	0	1	0	0	0	348	ALL PEOPLE	2	5		89		489		5		1		4	2	4	2	3
23	4	WOTOGO	ABEGIKURUGURU	24-11-2015	2	6	4	2		8	SUPPORTED BY CHILD	1		NOT ABLE	1	7		11		1		1	4		0	0	0	1	0	0	0	8	ALL THE ABOVE	1	8		6X		6X		2A	TO BE KEPT AWAY FROM OTHER	3		1	2	1	1	1
24	4	WOTOGO	AWUYA	22-11-2015	2	5	2	2		1		1		1 HR 15MIN	1	10		2		1		1	4		0	0	0	1	0	0	0	8	ALL PEOPLE	2	5		189		89		A	AVOID NEAR RIVERS	1		2	2	4	2	3
25	4	WOTOGO	ABEGI/MULULE	23-11-2015	1	4	2	2		1		1		30 MIN	1	3		2		1		1	4		0	0	0	1	0	0	0	8	ALL THE ABOVE	1	5		1589D	OVER EATING	89		2A	AVOID SITTING NEAR RIVER	3		5	2	4	2	1
26	4	WOTOGO	GODA	24-11-2015	2	2	2	2		1		1		30 MIN	1	3		11		6		1	4		0	0	0	1	0	0	0	7		1	6		9		589		A	NO IDEA	3		4	4	4	1	1
27	4	WOTOGO	ABEGI/BURI	23-11-2015	2	3	2	2		1		1		15 MIN	1	3		2		1		1	4		0	0	0	1	0	0	0	348	ALL THE ABOVE	2	4		589		9		2		1		4	2	2	2	1
28	4	WOTOGO	GODA	24-11-2015	1	4	2	2		1		1		60 MIN	1	7		2		1		1	4		0	0	0	1	0	0	0	7		1	5		589		589		2		3		4	1	2	1	2
29	4	WOTOGO	ABEGI/PIYAKA	25-11-2015	1	6	4	2		1		1		3 HOURS	1	7		12	DIRTY WATERS	7	DIRTY PLACES	1	4		0	0	0	1	0	0	0	8	ALL THE ABOVE	1	7	GOING TO DIRTY PLACES	69D	GET DISABLENESS	6A		A	KEEPING THE ENVIRONMENT CLEAN	1		4	1	1	3	4
30	4	WOTOGO	ABEGI/BALAMUKE	25-11-2015	2	4	2	2		1		1		3 HRS	1	3		2		1		1	4		0	0	0	1	0	0	0	1347		1	1		389D	OVER EATING	89		25A	DO NOT STAY WITH CATTLE CAMP	3		5	2	4	1	1
31	4	WOTOGO	KAGELU	23-11-2015	2	5	2	2		1		1		10 MIN	1	14	WITNESSED THE CASE	2		3		1	4		0	0	0	1	0	0	0	8	EVERYBODY	2	5		89B		89D	CAN FORGET MANY THINGS	6		3		4	2	4	1	1
32	4	WOTOGO	LIBOBA	25-11-2015	2	5	2	2		8	1	1		45 MIN	1	3		2		1		1	4		0	0	0	1	0	0	0	4		1	5		89A		689		2		3		4	2	4	2	3
33	2	YEI	LOZIRA	25-11-2015	2	2	2	2		6		1		20 MIN	1	8		10		1		1	4		0	0	0	1	0	0	0	7		1	1		89A		189		2		1		1	2	5	2	1
34	2	YEI	LOZIRA	25-11-2015	2	2	2	2		4		1		10 MIN	1	8		2		3		1	4		0	0	0	1	0	0	0	4		2	1		589		589		2		3		5	2	5	2	1
35	2	RONYI	KOMURU	23-11-2015	1	5	1	2		1		1		1 HOUR	1	7		2		3		1	4		0	0	0	1	0	0	0	47		1	2		39		47B		2		3		5	2	4	4	4
36	2	YEI	LOMOKII II	24-11-2015	1	2	1	3		8	ASSISTANCE-BROTHERS	1		25 MIN	1	3		2		2		1	4		0	0	0	1	0	0	0	7		1	1		89A		389		2		2		2	2	4	2	1
37	2	YEI	LOMOKU I	24-11-2015	2	3	2	2		4		1		20 MIN	1	5		2		3		1	4		0	0	0	1	0	0	0	7		1	1		589		189		2		3		5	2	3	2	3
38	2	YEI	MISSION	23-11-2015	2	6	2	1		5		1		3 HRS	1	8		11		6		2	4		0	0	0	1	0	0	0	125		1	8		568		689A		9		3		4	4	2	1	2
39	2	YEI	LOMOKO II	24-11-2015	2	3	2	3		5		1		20 MIN	1	11		2		2		1	4		0	0	0	1	0	0	0	4		1	1		3589		389		2		3		5	2	4	1	1
40	2	YEI	GABAT	24-11-2015	1	4	3	1		7		1		1 HOUR	1	8		11		6		1	4		0	0	0	1	0	0	0	8	I DONT KNOW	3	8		89		89		9		4		4	4	4	4	5
1	2	GIMUMU	GIMUMU	23-11-2015	1	4	2	3		1		1		30 MIN	1	10		2		1		1	45		0	0	0	1	1	0	0	7		1	6		89A		289		5		3		5	2	2	2	2
41	2	RONUI	MULUSUK	25-11-2015	1	4	1	2		8	MILITARY	1		30 MIN	1	7		2		1		1	4		0	0	0	1	0	0	0	4		1	5		689		4AB		2		3		4	2	5	1	4
42	2	RONUI	MULUSUK	25-11-2015	2	3	2	2		1		1		15 MIN	1	7		2		1		1	4		0	0	0	1	0	0	0	3		1	6		3689		7AB		2		3		5	2	4	1	4
43	2	GIMUMU	PAKUJO	25-11-2015	2	1	2	2		1		1		3 HOURS	1	3		2		3		1	34		0	0	1	1	0	0	0	7		1	6		89		289		4		3		5	2	2	2	2
44	2	RONYI	MULUSUK	25-11-2015	2	3	2	1		1		1		15 MIN	1	7		2		1		1	4		0	0	0	1	0	0	0	3		1	6		3689		7AB		2		3		5	2	4	1	4
45	2	RONYI	MULUSUK	25-11-2015	1	4	2	2		1		1		30 MIN	1	7		2		3		1	4		0	0	0	1	0	0	0	47		1	2		689		1A		2		3		4	2	4	1	5
46	2	1	PEREWASU	24-11-2015	1	4	2	2		1		1		1HR 30 MIN	1	7		2		3		1	4		0	0	0	1	0	0	0	7		1	6		369		4AB		2		3		4	2	4	1	4
47	2	RONYI	PEREMASU	24-11-2015	1	3	2	2		1		1		1 HOUR	1	9		2		1		1	4		0	0	0	1	0	0	0	4		1	6		369		7AB		2		3		4	2	4	2	5
48	4	MONGO	GOLLI	25-11-2015	1	1	2	2		1		1		6 HOURS	1	3		2		3		1	4		0	0	0	1	0	0	0	7		3	6		14689		169		4		3		1	1	4	2	4
49	2	YEI	-	23-11-2015	2	3	2	2		6		1		10 MIN	1	8		2		3		1	4		0	0	0	1	0	0	0	7		1	1		589		589		3		3		5	2	5	2	2
50	2	YEI	LOMOKU I	24-11-2015	1	5	2	2		4		1		45 MIN	1	8		1		3		1	4		0	0	0	1	0	0	0	7		1	1		89		189		3		2		5	2	4	1	1
51	2	YEI	HAI SOBE	23-11-2015	1	2	1	2		7		1		15 MIN	1	3		2		3		1	4		0	0	0	1	0	0	0	7		1	6		168		589		3		3		1	2	5	1	4
52	2	YEI	LOMOKU II	24-11-2015	1	4	2	3		1		1		30 MIN	1	8		1		1		1	4		0	0	0	1	0	0	0	1		1	6		589		589		2		3		1	2	1	2	1
53	2	RONYI	RONYI/MULUSU	23-11-2015	2	4	1	2		1		1		20 MIN	1	9		2		3		1	4		0	0	0	1	0	0	0	7		1	6		89		12A		2		3		2	2	1	2	1
54	2	YEI	TTC	23-11-2015	1	4	2	2		1		1		3 HOURS	1	8		2		3		1	4		0	0	0	1	0	0	0	123467		1	4		1469		169		2		3		2	2	2	2	5
55	2	RONYI	WOLUNGU	23-11-2015	1	6	2	2		1		1		20 MIN	1	8		2		3		1	4		0	0	0	1	0	0	0	4		1	2		29		1AB		2		2		2	2	4	1	1
56	2	YEI	HAI SOBE	23-11-2015	2	2	2	2		5		1		60 MIN	1	8		2		3		1	4		0	0	0	1	0	0	0	7		1	6		89A		189		3		3		5	2	5	2	1
57	2	RONYI	KOMURU	23-11-2015	2	4	1	2		1		1		1 HOUR	1	3		2		3		1	4		0	0	0	1	0	0	0	7		2	6		489		12B		2		2		4	2	5	1	4
58	4	OMBEGI	REKE	24-11-2015	1	4	2	3		1		1		5 MIN	1	7		2		3		1	4		0	0	0	1	0	0	0	7		2	5		69		689		23		2		2	2	1	2	5
59	4	OMBASI	ZERA	25-11-2015	1	5	2	2		1		1		1.5 MILE	1	8		2		1		1	4		0	0	0	1	0	0	0	7		1	8		1689		689		A	DO NOT MOVE TO THE RIVERS	3		4	2	5	2	4
60	4	OMBASI	AMATU	25-11-2015	1	3	2	2		1		1		1 HR 30 MIN	1	11		2		1		1	4		0	0	0	1	0	0	0	347		1	6		125789D	ERECTAL DYSFUNCTION	89D	ERECTAL DYSFUNCTION	12		2		4	2	4	1	1
61	4	OMBEGI	RENYAKA	23-11-2015	2	3	2	2		1		1		30 MIN	1	3		2		3		1	245		0	1	0	1	1	0	0	347		1	5		689		89		23		3		2	2	3	4	5
62	4	OMBASI	GIRA	25-11-2015	2	3	2	2		1		1		2 HOURS	1	9		2		1		1	4		0	0	0	1	0	0	0	347		2	5		789		789		2A	DO NOT MOVE IN FORESTS	3		5	2	4	2	1
63	1	TOKORI	KELEGO	26-11-2015	2	2	1	2		2		1		4 HOURS	1	3		2		1		1	4		0	0	0	1	0	0	0	147		1	4		1234689A		124		45		2		4	2	3	2	1
64	2	YEI	GIRU	26-11-2015	2	5	4	1		7		1		60 MIN	1	7		2		3		1	4		0	0	0	1	0	0	0	4		1	6		1245689A		168		2		2		5	2	5	1	1
65	2	YEI	GIRU	26-11-2015	1	2	2	3		6		1		60 MIN	1	11		2		3		1	4		0	0	0	1	0	0	0	7		2	6		1245689AB		168		2		1		5	1	5	1	4
66	2	YEI	H/SIMBA	24-11-2015	1	4	2	3		6		1		45 MIN	1	8		2		3		1	4		0	0	0	1	0	0	0	457		1	6		125689AB		189		2		1		4	1	5	2	1
67	2	YEI	H/SIMBA	24-11-2015	1	1	1	2		1		1		45 MIN	1	8		2		3		1	4		0	0	0	1	0	0	0	347		1	6		1234689AB		289		2		3		4	2	4	1	1
68	4	OMBASI	KEJIKO	24-11-2015	1	4	2	2		6		1		25 MIN	1	3		11		6		3	4		0	0	0	1	0	0	0	4		2	1		469		69X		2		3		4	2	5	1	1
69	4	OMBASI	KEJIKO	24-11-2015	1	3	2	2		1		1		15 MIN	1	8		11		6		1	4		0	0	0	1	0	0	0	3		1	5		1689		689		9		4		2	2	1	1	1
70	4	OMBASI	GOLI	25-11-2015	2	3	2	1		1		1		1 HOUR	1	7		2		3		1	4		0	0	0	1	0	0	0	37		1	5		4689AB		369		23		3		2	2	4	2	5
71	3	PAMODO BONU	PAMODO	26-11-2015	1	4	6	4		1		1		45 MIN	1	10		2		1		1	4		0	0	0	1	0	0	0	357		1	6		149		148		1		3		4	1	5	1	1
72	3	WADUPE	KARILE	26-11-2015	2	2	2	2		1		1		2 HOURS	1	8		2		3		1	145		1	0	0	1	1	0	0	345		1	4		148		148		2		3		4	1	5	2	1
73	3	LONGOMERE	PAMODO	25-11-2015	2	4	2	2		1		1		2 HOURS	1	8		10		1		1	234		0	1	1	1	0	0	0	3457		1	4		123689A		127		1		3		4	2	4	1	1
74	1	ASOLE	AGONYAKIRI	30-11-2015	2	1	2	2		1		1		2 HOURS	1	9		1		7	DIRTY PLACES	1	14		1	0	0	1	0	0	0	1		1	5		289D	BODY WETNESS AND GAIN WEIGHT	29D	GAIN WEIGHT	2		2		1	2	2	2	2
75	4	LONGOMERE	PAMODO	26-11-2015	2	3	2	2		1		1		45 MIN	1	7		2		3		1	2		0	1	0	0	0	0	0	157		2	6		19A		49B		5		3		5	2	5	2	1
76	3	LANGAMERE	PAMODO	23-11-2015	2	2	2	2		1		1		45 MIN	1	9		2		1		1	4		0	0	0	1	0	0	0	37		2	6		569		147		5		1		5	2	1	2	2
77	3	LONGAMERE	PAMODO	23-11-2015	1	3	2	3		3		1		1 HOUR	1	8		2		1		1	47		0	0	0	1	0	0	1	37		2	3		59B		124		2		3		4	1	2	2	1
78	3	LONGAMERE	WADUPE	23-11-2015	1	4	2	2		1		1		30 MIN	1	10		2		3		1	4		0	0	0	1	0	0	0	37		3	1		145679		49X		5		3		5	2	5	2	2
79	3	LONGAMERE	WADUPE	24-11-2015	2	2	1	1		1		1		30 MIN	1	3		2		3		1	145		1	0	0	1	1	0	0	358	TRADERS	1	3		189		124		2		3		4	2	5	2	2
80	3	LONGAMERE	WADUPE	24-11-2015	1	3	2	2		4		1		30 MIN	1	3		2		3		1	4		0	0	0	1	0	0	0	13456		2	3		12346789AB		124		234		4		5	2	5	2	2
81	3	JOMBU	MARISUK	24-11-2015	2	4	2	2		1		1		40 MIN	1	8		1		1		1	2		0	1	0	0	0	0	0	47		1	4		79		169		3		2		4	2	5	2	4
82	3	JOMBU	JAKEMBA	24-11-2015	1	1	1	3		1		1		2 HR 30 MIN	1	3		2		3		1	4		0	0	0	1	0	0	0	7		2	6		289		29A		2		2		4	1	4	2	2
83	3	JOMBU	YINGASO	25-11-2015	1	5	2	2		3		1		30 MIN	2	#NULL!		#NULL!		#NULL!		#NULL!			0	0	0	0	0	0	0			#NULL!	#NULL!								#NULL!		#NULL!	#NULL!	#NULL!	#NULL!	#NULL!
84	1	ASOLE	AGONYAKIRI	26-11-2015	1	1	1	2		1		1		45 MIN	1	8		2		3		1	4		0	0	0	1	0	0	0	457		1	5		69D	WEAKNESS,TOO MUCH EATING	69D	BODY WEAKNESS	A	AVOID FISHING	4		5	2	4	2	5
85	1	ASOLE	AGONYAKIRI	23-11-2015	1	3	2	2		1		1		2 HOURS	1	14	AT THE HEALTH FACILITY	12	FLY	1		1	45		0	0	0	1	1	0	0	58	ADULTS	1	5		89D	BODY WEAKNESS,UNABLE TO WORK	489		A	AVOID STAYING NEAR RIVER/FORES	3		5	1	2	5	4
86	1	ASOLE	AGONYAKIRI	23-11-2015	2	2	6	2		5		1		45 MIN	1	8		11		6		1	6		0	0	0	0	0	1	0	8	DONT KNOW	1	6		89D	TOO MUCH EATING,BODY WEAKNESS	89D	TOO MUCH EATING	A	GOING TO HEALTH FACILITY	3		2	2	2	1	1
87	1	ASOLE	AGONYAKIRI	26-11-2015	1	3	2	2		1		1		2.5 HOURS	1	8		2		3		1	4		0	0	0	1	0	0	0	1357		2	6		39		39		1		3		5	2	2	2	1
88	1	ASOLE	AGONYAKIRI	30-11-2015	2	4	2	1		1		1		1HR 30 MIN	1	9		1		7	SLEEPING WITHOUT MOSQUITO NETS	1	47	BLOOD EXAMINATION/TESTING	0	0	0	1	0	0	1	13		2	7	WORKING ON SUN HEAT	289		289		1		3		2	2	2	2	2
89	1	ASOLE	AGONYAKIRI	30-11-2015	2	3	2	2		1		1		3 HOURS	1	9		11		6		1	45		0	0	0	1	1	0	0	8	EVERY PERSON	3	7	DOING HEAVYWORK-BURNING CHARCO	89D	GAIN WEIGHT,BODY WEAKNESS	89D	GAIN WEIGHT	A	EXAMINATION AND TREATMENT	3		2	5	2	2	2
90	1	ASOLE	AGONYAKIRI	30-11-2015	1	3	2	2		1		1		2 HOURS	1	8		2		3		1	4		0	0	0	1	0	0	0	135		1	6		189D	TOO MUCH EATING	189		A	AVOID FISHING	4		5	2	1	2	1
91	1	ASOLE	AGONYAKIRI	30-11-2015	2	3	2	2		1		1		2 HOURS	1	9		2		3		1	4		0	0	0	1	0	0	0	357		1	6		479		479		A	WHEN FISHING TAKE CARE OF FLY	4		5	2	4	2	1
92	1	ASOLE	AGONYAKIRI	30-11-2015	2	4	2	1		1		1		1 HOUR	1	3		12	FLY BITES	3		1	14		1	0	0	1	0	0	0	8	ANYBODY	3	7	WALKING EARLY MORNING HRS	19D	RASH & ITCHING	19D	RASH & ITCHING	A	AVOID WALKING AT MORNING HORS	1		5	2	2	2	1
93	1	ASOLE	AGONYAKIRI	30-11-2015	1	3	2	2		1		1		30 MIN	1	3		2		3		1	4		0	0	0	1	0	0	0	235		1	6		89D	SCAR RASHES	89		A	AVOID FISHING,WORKING EARLY	3		5	2	2	2	2
94	4	WOTOGO	RUBEKE	24-11-2015	2	4	6	2		1		1		35 MIN	1	7		11		1		1	4		0	0	0	1	0	0	0	4		1	6		89		289		A	AVOID MOVEMENT IN BUSHES	3		2	2	4	2	3
95	4	WOTOGO	LOBOBA	25-11-2015	1	3	2	2		1		1		30 MIN	1	7		2		1		1	4		0	0	0	1	0	0	0	4		3	6		89A		189		2		1		4	2	4	2	5
96	4	WOTOGO	NEW SITE	24-11-2015	1	5	2	3		8	EX CHIEF	1		40 MIN	1	7		2		2		1	47	MOBILE CLINIC	0	0	0	1	0	0	1	47		1	5		1689A		689		A	AVOID MOVEMENT IN AREA	2		4	2	5	2	4
97	3	YARI	KULIBA	23-11-2015	1	2	2	3		1		1		2 HRS	1	9		2		1		1	4		0	0	0	1	0	0	0	4		2	5		19B		18A		1		3		2	2	4	3	2
98	3	YARI	LUBE	23-11-2015	1	3	2	2		1		1		1 HOUR	1	13		1		2		1	4		0	0	0	1	0	0	0	7		1	6		9		9AB		1		3		4	5	5	1	5
99	1	ASOLE	AGONYAKIRI	30-11-2015	1	3	2	2		6		1		1 HOUR	1	3		2		3		1	4		0	0	0	1	0	0	0	137		1	5		69D	BODY WEAKNESS	9		A		1		4	2	2	2	1
100	1	ASOLE	AGONYAKIRI	30-11-2015	2	5	4	1		1		1		2 HOURS	1	8		2		3		1	4		0	0	0	1	0	0	0	37		1	5		D	TOO MUCH EATING	9D	TOO MUCH EATING	A	AVOID FISHING NEAR RIVERS	4	AFFECTED PERSON EATS ALONE	2	2	2	2	1
101	1	ASOLE	AGONYAKIRI	30-11-2015	2	3	2	1		1		1		2-3HOURS	1	8		11		6		1	4		0	0	0	1	0	0	0	8	EVERY PERSON	1	8		9		9		9		2		1	4	2	2	1
102	1	ASOLE	AGONYAKIRI	26-11-2015	2	2	2	2		1		1		2 HOURS	1	9		2		3		3	6		0	0	0	0	0	1	0	8	ALL PEOPLE	1	1		14D	BODY WEAKNESS	1D	BODY WEAKNESS AND PAIN	A	AVOID WALKING NEAR SWAMPS	4	THEY DO NOT EAT TOGETHER	5	2	2	2	4
103	1	ASOLE	AGONYAKIRI	23-11-2015	1	4	2	1		1		1		2 HRS	1	8		2		3		1	4		0	0	0	1	0	0	0	5		1	5		9		9D	TOO MUCH EATING	A	AVOID STAYING NEAR THE RIVER	3		5	2	2	2	4
104	4	WOTOGO	MIRODU	23-11-2015	1	4	2	2		1		1		35 MIN	1	7		2		1		1	4		0	0	0	1	0	0	0	34		1	5		79		9		2		2		3	2	5	2	5
105	2	YEI	ERAP	25-11-2015	1	4	2	3		1		1		1 HOUR	1	9		2		3		1	45		0	0	0	1	1	0	0	134		3	8		1348		1489		3		4		2	2	4	4	4
106	4	OMBASI	KESULO	23-11-2015	2	4	4	1		1		1		10 MIN	1	9		1		6		3	4		0	0	0	1	0	0	0	3		1	6		9		689		1		1		2	2	4	2	1
107	4	OMBASI	KEJIKO	23-11-2015	2	5	4	1		1		1		20 MIN	1	9		2		1		1	4		0	0	0	1	0	0	0	8	WASHING IN THE RIVER	2	6		469		69X		A	DONT FETCH WATER IN THE MORNIN	3		5	2	5	2	1
108	4	OMBASI	KEJIKO	23-11-2015	1	3	2	2		1		1		4 MIN	1	9		2		3		1	4		0	0	0	1	0	0	0	13		2	1		9		689		A	AVOID FARMING EARLY MORNING&EV	3		1	2	4	2	1
109	4	OMBASI	NYITE	25-11-2015	1	6	2	2		6		1		2 HRS	1	7		2		3		1	4		0	0	0	1	0	0	0	37		2	5		136789		137		2		3		2	2	1	1	5
110	4	OMBASI	ZERA	25-11-2015	2	6	4	1		1		1		2 MILES	1	8		2		3		1	4		0	0	0	1	0	0	0	3		1	1		1689		679		A	AVOID GOING TO RIVER-MORNING	3		5	2	5	2	5
111	4	OMBASI	KEJIKO	23-11-2015	1	4	2	2		1		1		15 MIN	1	8		2		1		1	4		0	0	0	1	0	0	0	3		1	1		16A		89B		2		3		2	2	5	2	1
112	4	OMBASI	KEJIKO	24-11-2015	1	3	2	2		1		1		20 MIN	1	8		2		1		1	4		0	0	0	1	0	0	0	7		1	1		469		689		2		3		5	2	4	2	1
113	4	OMBASI	LUMALURA	23-11-2015	1	3	2	2		1		1		45 MIN	1	7		2		3		1	4		0	0	0	1	0	0	0	3467		1	2		9AD	TOO MUCH EATING	69D	EATING EVERY HOUR	23		1		5	2	2	2	2
114	4	OMBASI	KEJIKO	24-11-2015	2	3	4	2		1		1		25 MIN	1	9		11		6		2	6		0	0	0	0	0	1	0	3		2	7	WATER SOURCE	169		69X		5		3		3	1	5	1	1
115	4	OMBASI	SENEMA CENTRE	23-11-2015	2	3	4	3		1		1		8 MIN	1	3		2		1		1	4		0	0	0	1	0	0	0	3		1	2		369		389		2		3		5	2	3	2	3
116	4	OMBASI	KEJIKO	23-11-2015	1	3	2	2		1		1		10 MIN	1	3		2		1		1	4		0	0	0	1	0	0	0	3		1	1		169		589		A	GOOD FEEDING	3		2	2	5	2	1
117	4	OMBASI	GIRA	24-11-2015	1	3	1	3		6		1		45 MIN	1	3		2		1		1	4		0	0	0	1	0	0	0	8	ALL PEOPLE	1	7	WALKING IN THE FOREST	139D	ABNORMAL WEIGHT GAIN	89D	ABNORMAL WEIGHT GAIN	3		3		4	2	4	1	1
118	4	OMBASI	LUMARO	25-11-2015	1	5	2	3		1		1		1 HRS	1	9		2		1		1	4		0	0	0	1	0	0	0	347		1	6		15689D	ABNORMAL WEIGHT GAIN	689		2		3		4	2	3	1	1
119	4	OMBASI	NYARABU	23-11-2015	2	4	2	2		1		1		45 MIN	1	3		2		5		1	4		0	0	0	1	0	0	0	457		1	6		689		689		1		3		4	2	4	2	1
120	4	OMBASI	YEIBA\	24-11-2015	2	4	2	2		1		1		1 HOUR	1	3		2		1		1	4		0	0	0	1	0	0	0	4		2	5		3589		89D	ABNORMAL WEIGHT GAIN	2		1		4	2	1	1	1
121	4	OMBASI	AMATU	25-11-2015	1	2	1	2		1		1		1 HRS	1	7		2		3		1	4		0	0	0	1	0	0	0	37		1	5		134679		137		23		3		2	2	1	4	5
122	4	OMBASI	ZERA	25-11-2015	1	6	2	2		6		1		1.5 MILES	1	3		12	RUBBISH	7	DIRTY WATER	1	4		0	0	0	1	0	0	0	8	ANYBODY	1	1		469		69D	BODY FATNESS	9		3		2	2	5	2	4
123	4	OMBASI	SENEMA CENTRE	23-11-2014	1	3	2	2		1		1		30 MIN	1	7		2		1		1	4		0	0	0	1	0	0	0	8	EVERYBODY	1	4		89		589		2		2		5	2	2	2	2
124	4	OMBASI	AMATU	23-11-2015	2	3	4	2		1		1		1 HR 30 MIN	1	9		11		1		1	4		0	0	0	1	0	0	0	347		1	3		89D	ADDING WEIGHT	689		2A	DONT BULID NEAR A VALLEY	2		4	1	1	4	1
125	4	OMBASI	LENDIPE	25-11-2015	2	2	2	2		1		1		4 HRS	1	7		2		1		1	4		0	0	0	1	0	0	0	3		1	5		39		289		2		3		5	2	2	2	5
126	1	TOKORI	PISALE	25-11-2015	2	3	2	2		1		1		40 MIN	1	8		2		3		1	47	INJECTION	0	0	0	1	0	0	1	8	EVERYBODY	1	6		123456789A		124		6		3		5	2	5	2	1
127	1	TOKORI	PISALE/LOKODO	25-11-2015	1	6	4	2		1		1		45 MIN	1	3		2		3		1	4		0	0	0	1	0	0	0	47		1	6		123456789		124		2		3		5	2	5	2	1
128	1	TOKORI	PISALE	26-11-2015	1	6	4	2		1		1		1 HRS	1	9		2		3		1	4		0	0	0	1	0	0	0	8	EVERYBODY	1	6		123456789A		124		2		3		5	2	5	2	1
129	1	TOKORI	PISALE	26-11-2015	1	4	2	7	JUNIOR 3	1		1		30 MIN	1	8		2		3		1	4		0	0	0	1	0	0	0	8	EVERYBODY	2	6		123456789		124		2		3		5	2	5	2	1
130	1	TOKORI	PISALE	26-11-2015	1	4	2	2		1		1		1 HR	1	3		2		3		1	4		0	0	0	1	0	0	0	8	EVERYBODY	3	6		123456789D	NO NEED OF A WIFE	124		2A	LIVE IN A CLEAN PLACE	3		5	2	5	2	2
131	1	TOKORI	PISAK	26-11-2015	2	4	2	7	P3 FRENCE	1		1		3 HRS	1	8		2		3		1	4		0	0	0	1	0	0	0	8	EVERYBODY	1	2		123456789		123		12A	RUBBISH/PIT LATRINE	3		5	2	1	2	2
132	1	TOKORI	KIRIKWA	23-11-2015	1	2	1	3		6		1		30 MIN	1	1		2		3		1	4		0	0	0	1	0	0	0	1234567		1	6		25689B		59		5		3		5	2	5	2	1
133	1	TOKORI	PISALE	23-11-2015	2	3	2	2		1		1		10 MIN	1	8		2		3		1	4		0	0	0	1	0	0	0	8	EVERYBODY	3	6		1234679		129		9		3		5	2	5	2	1
134	1	TOKORI	GORI	23-11-2015	2	2	2	2		1		1		10 MIN	1	8		2		3		1	4		0	0	0	1	0	0	0	8	ALL AGE GROUP	3	6		1234679AB		124		24		3		5	5	5	2	2
135	1	TOKORI	GORI	23-11-2015	1	6	2	2		1		1		30 MIN	1	8		2		3		1	4		0	0	0	1	0	0	0	8	ALL AGE	3	6		12679		124		246		2		5	2	5	2	1
136	1	TOKORI	PISALE	23-11-2015	1	5	2	2		1		1		10 MIN	1	8		2		3		1	4		0	0	0	1	0	0	0	7		1	6		1234679A		124		26		3		5	2	5	2	2
137	1	TOKORI	GORI	24-11-2015	2	5	4	2		1		1		20 MIN	1	3		2		3		1	4		0	0	0	1	0	0	0	8	EVERYBODY	3	6		1234579D	FORGETFULNESS	124		2A	GO FOR TESTING	3		5	2	5	2	1
138	1			24-11-2015	2	3	2	2		1		1		25 MIN	1	3		2		3		1	4		0	0	0	1	0	0	0	8	EVERYBODY	3	6		1234789		124		2		3		5	2	4	2	1
139	1	TOKORI	MOJIRIBAYA	24-11-2015	2	6	4	1		1		1		45 MIN	1	3		2		3		1	4		0	0	0	1	0	0	0	47		3	6		12346789		124		24		3		5	2	4	2	3
140	1	TOKORI	GORI/PISALE	24-11-2015	1	6	4	2		1		1		45 MIN	1	3		2		3		1	4		0	0	0	1	0	0	0	47		3	6		12456789D	BLOODY DIARRHEA	124		24		3		5	2	5	2	1
141	1	TOKORI	PISALE	25-11-2015	1	5	2	2		1		1		30 MIN	1	3		2		3		1	4		0	0	0	1	0	0	0	78	EVERYBODY	3	1		1246789AD	VERY FAT	124		2A	CLEAN 5 METRES AWAY	2		5	2	5	2	1
142	1	TOKORI	PISALE	25-11-2015	1	3	2	2		1		1		15 MIN	1	3		2		3		1	4		0	0	0	1	0	0	0	8	EVERYBODY	1	3		123456789A		128		2A	HEAVY CLOTH	3		5	2	5	2	5
143	1	TOKORI	GOBURI	24-11-2015	1	2	2	2		1		1		1 HRS	1	3		2		1		1	4		0	0	0	1	0	0	0	7		1	6		1235689A		124		45		3		4	2	4	2	2
144	1	TOKORI	GOBURI	24-11-2015	2	2	2	2		1		1		1HR 30 MIN	1	3		2		1		1	4		0	0	0	1	0	0	0	7		1	4		1689A		124		45		3		4	2	5	2	1
145	1	TOKORI	GOBURI	24-11-2015	2	3	2	1		1		1		2 HR 30 MIN	1	3		2		1		1	4		0	0	0	1	0	0	0	7		1	6		1689A		24B		5		3		2	2	4	2	1
146	1	TOKORI	KELEGO	25-11-2015	1	5	2	2		4		1		3 HR 30 MIN	1	3		2		1		1	4		0	0	0	1	0	0	0	3		1	4		12345689AB		35B		245		3		1	2	3	2	1
147	1	TOKORI	KELEGO	25-11-2015	2	3	2	2		7		1		1 HR 30 MIN	1	3		2		3		1	4		0	0	0	1	0	0	0	78	ANY PERSON	3	6		125689		125B		45		3		1	2	4	2	3
148	1	TOKORI		25-11-2015	2	2	2	1		4		1		3 HRS	1	3		2		1		1	4		0	0	0	1	0	0	0	47		3	4		689		12A		15		4		2	2	1	2	1
149	1	TOKORI	KELEGO	25-11-2015	1	3	2	2		1		1		30 MIN	1	3		2		1		1	4		0	0	0	1	0	0	0	7		3	6		16789		13A		45		3		4	2	4	2	1
150	1	TOKORI	KELEGO	26-11-2015	1	2	2	3		6		1		1 HR 20 MIN	1	1		2		1		1	4		0	0	0	1	0	0	0	78	ALL PEOPLE	3	6		12456789A		12B		45		3		4	2	4	2	2
181	3	YARI	PAKUELE	25-11-2015	2	3	2	1		1		1		3 HRS	1	8		2		2		3	4		0	0	0	1	0	0	0	8		3	8		89B		89A		A		3		2	2	5	3	2
182	3	YARI	PAKUDE	25-11-2015	1	2	2	2		1		1		1 HR	1	8		2		3		1	4		0	0	0	1	0	0	0	7		1	6		489B		89B		2		3		2	1	4	5	3
183	3	YARI	DOSI	26-11-2015	1	2	2	2		1		1		2 HRS	1	8		2		5		1	4		0	0	0	1	0	0	0	7		3	3		189		189		1		3		2	2	5	5	1
184	3	OMBACI	OMBACI		2	3	2	1		1		1		30 MIN	1	8		2		1		3	4		0	0	0	1	0	0	0	4		3	6		189		189		1		4		5	2	5	2	5
185	3	YARI	PAKUDE	26-11-2015	1	2	2	2		1		1		1 HOUR	1	8		2		1		3	4		0	0	0	1	0	0	0	7		3	6		189		19A		A		3		1	2	5	1	2
186	3	YARI	PAKUDE	26-11-2015	1	3	2	2		1		1		1 HR	1	8		2		4		1	4		0	0	0	1	0	0	0	7		3	6		189		89A		1		3		5	2	5	5	2
187	3	JOMBU	MORSAK	23-11-2015	1	5	2	2		1		1		3 HRS	1	3		1		3		1	4		0	0	0	1	0	0	0	13		1	6		149		14B		1		4		4	2	4	4	1
188	3	JOMBU	MARISUK	23-11-2015	2	3	2	1		1		1		2 HRS	2	#NULL!		#NULL!		#NULL!		#NULL!			0	0	0	0	0	0	0			#NULL!	#NULL!								#NULL!		#NULL!	#NULL!	#NULL!	#NULL!	#NULL!
189	3	JOMBU	JAKEBA	26-11-2015	1	1	1	2		1		1		2HR 30 MIN	1	3		2		3		1	4		0	0	0	1	0	0	0	7		1	6		9		129		5		3		4	1	1	1	1
190	5	ADIO	AMIDA	25-11-2015	2	5	2	1		1		1		30 MIN	1	7		2		3		1	4		0	0	0	1	0	0	0	47		1	1		689		689		2		3		3	2	5	3	3
191	5	ADIO	TUTU	25-11-2015	1	4	2	2		1		1		1 HOUR	1	7		2		3		1	4		0	0	0	1	0	0	0	47		1	6		4689		589		2		1		3	2	3	1	3
192	5	ADIO	MAPOKO	25-11-2015	2	3	4	1		1		1			1	7		2		3		1	4		0	0	0	1	0	0	0	47		2	1		689		789		2		3		4	2	4	1	3
193	5			24-11-2015	1	3	2	1		1		1		1 HR	1	7		2		3		1	4		0	0	0	1	0	0	0	47		2	1		689		689		2		3		3	2	5	1	3
194	5	ADIO	MAPOKO	24-11-2015	1	3	3	2		1		1		15 MIN	1	8		2		3		1	4		0	0	0	1	0	0	0	7		2	6		689		689		2		3		3	2	4	3	3
195	5	ADIO	LALA	24-11-2015	2	3	2	2		1		1		45 MIN	1	7		2		3		1	4		0	0	0	1	0	0	0	47		1	1		689		689		2		3		3	2	5	1	3
196	5	ADIO	LALA	24-11-2015	1	3	2	2		1		1			1	7		2		1		1	4		0	0	0	1	0	0	0	47		1	6		189		189		2		3		3	2	5	1	1
197	5	ADIO	IGABU	23-11-2015	1	4	4	2		1		1		1 HR	1	8		2		3		1	4		0	0	0	1	0	0	0	47		1	6		4689		146		2		3		3	2	1	1	3
198	5	ADIO	IGABU	23-11-2015	2	4	2	1		1		1		2 HRS	1	8		2		1		1	1345		1	0	1	1	1	0	0	7		1	6		1269		489		1		3		3	3	4	1	3
199	5			23-11-2015	1	4	2	2		1		1		45 MIN	1	7		2		1		1	4		0	0	0	1	0	0	0	47		1	6		16789A		189		2		3		4	2	5	1	3
200	5	MUNDU	GOLI 19 MILES	25-11-2015	1	6	2	2		1		1		15 MIN	1	7		2		2		1	4		0	0	0	1	0	0	0	4		1	2		249		67B		8		3		5	2	3	2	2
201	5	MUNDU	EPC COMPOUND	25-11-2015	1	6	2	3		5		1		30 MIN	1	7		2		3		2	6		0	0	0	0	0	1	0	7		1	2		89		2X		2		4		5	5	5	2	2
202	5	MUNDU	GOLI 19MILES	25-11-2015	2	6	2	2		1		1		2 HRS	1	8		2		7	COLDNESS	1	4		0	0	0	1	0	0	0	13		2	7	SLEEP UNDER THE NET	789		25B		2		3		5	5	5	2	1
203	5	MUNDU	GOLI 18MILES	25-11-2015	1	3	2	1		1		1		15 MIN	1	7		11		3		3	4		0	0	0	1	0	0	0	8	NOT KNOWN	1	8		X		X		9		3		5	2	3	2	2
204	5	ADIO	TUTU	23-11-2015	2	3	3	1		1		1		1 HR 30 MIN	1	7		2		3		1	4		0	0	0	1	0	0	0	7		2	6		1689		689		2		1		4	2	1	1	3
205	5	ADIO	AMIDA	23-11-2015	1	3	2	2		1		1		20 MIN	1	8		2		3		1	4		0	0	0	1	0	0	0	7		1	1		689		689		1		3		3	2	1	3	3
206	5	MUNDU	TAKASU	23-11-2015	1	6	2	1		5		1		5 MIN	1	8		2		2		1	46		0	0	0	1	0	1	0	8		1	4		69		37B		A		3		5	2	3	2	3
207	5	MUNDU	TAKASU 2	23-11-2015	1	4	2	1		1		1		1 HOUR	1	7		2		1		1	4		0	0	0	1	0	0	0	8	ANYBODY	3	8		9		BD	COUGH	2		3		1	2	3	2	2
208	5	MUNDU	MALAWAGOMALA	23-11-2015	2	5	2	1		1		1		10 MIN	1	9		2		3		1	4		0	0	0	1	0	0	0	8	ALL PEOPLE	1	8		9		X		9		3		5	2	3	2	3
209	5	MUNDU	MALAWAGOMALA	23-11-2015	1	4	2	7	FARMER	1		1		5 MIN	1	7		2		3		1	4		0	0	0	1	0	0	0	8	ALL PEOPLE	1	2		79		49B		1A	BOILED WATER	3		5	2	1	1	2
210	4	OMBASI	BURA	24-11-2015	1	6	4	2		1		1		2 HR	1	7		2		3		1	4		0	0	0	1	0	0	0	37		1	5		689		137		23		1		2	2	4	5	5
211	4	OTOGO	SOBE	25-11-2015	1	6	2	2		1		1		30 MIN	1	8		2		1		1	4		0	0	0	1	0	0	0	3		1	6		1689		689		2		3		5	2	5	3	4
212	4	OMBASI	KABENGERE	24-11-2015	2	3	4	2		1		1		1 HR	1	3		2		3		1	4		0	0	0	1	0	0	0	8	ALL PEOPLE	1	2		789D	ABNORMAL WEIGHT GAIN	89D	ABNORMAL WEIGHT GAIN	2		1		4	2	4	1	1
213	5	MUNDU	GOLI BOMA	24-11-2015	1	5	2	2		5		1		30 MIN	1	7		2		2		1	4		0	0	0	1	0	0	0	57		1	2		79A		129B		2		4	TAKE HIM TO HOSPITAL	5	4	2	2	2
214	5			24-11-2015	2	4	2	2		4		1		40 MIN	1	8		11		6		1	4		0	0	0	1	0	0	0	1		2	2		89A		27B		1		3		5	2	3	2	2
215	5	MUNDU	BALAGA	24-11-2015	2	3	2	2		6		1		15 MIN	1	8		11		6		1	4		0	0	0	1	0	0	0	8	OLD PEOPLE	3	8		789A		X		9		3		5	3	2	2	1
216	5	MUNDU	MARADU	24-11-2015	2	2	2	1		7		1		20 MIN	1	8		2		3		1	4		0	0	0	1	0	0	0	5		2	2		279		X		A	SEPARATE PLACES	3		5	3	1	2	5
217	5	MUNDU	MBARAMULELE	23-11-2015	2	3	2	1		1		1		15 MIN	1	8		2		4		1	4		0	0	0	1	0	0	0	368	ANYBODY	2	4		9X		2D	NOT KNOWN	9		3		5	1	2	2	1
218	5	ADIO	MAPOKO	25-11-2015	1	3	2	2		1		1		15 MIN	1	7		2		3		1	4		0	0	0	1	0	0	0	47		2	6		689		689		2		3		3	2	4	1	3
219	4	OMBASI	MELINGABA	25-11-2015	1	3	2	2		1		1		48 MIN	1	9		2		3		1	4		0	0	0	1	0	0	0	47		1	2		39		689		2		3		5	2	2	3	1
220	4	OMBASI	MINGALE	24-11-2015	2	3	1	2		1		1		1 HR	1	7		2		3		1	4		0	0	0	1	0	0	0	7		1	5		16789		169		23		3		2	2	1	4	5
221	4	OMBASI	OMBASI	23-11-2015	2	3	2	2		1		1		1 HR	1	3		5		2		1	4		0	0	0	1	0	0	0	48	EVERYBODY	1	6		89D	WEIGHT GAIN	689		2A	DONT GO TO THE RIVERBANK EARLY	2		4	2	1	1	1
222	4	OMBASI	RENYAKA	23-11-2015	1	4	2	2		1		1		30 MIN	1	7		2		3		1	4		0	0	0	1	0	0	0	37		1	5		689		189		23		3		2	2	4	2	5
223	4	OMBASI	NGUNGUBA	24-11-2015	1	4	2	3		1		1		1 HR	1	9		2		1		1	4		0	0	0	1	0	0	0	47		1	6		1689D	WEIGHT GAIN	68D	ABNORMAL WEIGHT GAIN	12A	DONT WALK VERY EARLY/LATE	2		4	2	4	1	4
224	4	OMBASI	LUNYEIMA	24-11-2015	1	4	1	3		1		1		45 MIN	1	7		2		3		1	4		0	0	0	1	0	0	0	7		1	3		1689		789		23		2		2	2	1	2	5
225	4	OMBASI	RENYAKA	23-11-2015	1	6	2	2		1		1		30 MIN	1	7		2		3		1	4		0	0	0	1	0	0	0	347		1	1		689		478		23		2		2	2	4	4	5
226	4	OMBASI	RENYAKA	23-11-2015	2	4	4	2		1		1		30 MIN	1	8		2		3		1	4		0	0	0	1	0	0	0	347		1	5		689		468		23		3		1	2	4	2	5
227	4	OMBASI	HAYADELEP	25-11-2015	2	4	4	2		1		1		30 MIN	1	8		2		3		1	4		0	0	0	1	0	0	0	7		1	6		1689		689		A	BY TAKING DRUGS	3		2	2	5	2	4
228	3	JOMBU	JAKEBA	24-11-2015	1	3	1	3		1		1		1 HR	1	7		1		3		1	4		0	0	0	1	0	0	0	47		2	2		189		689		1		3		2	2	1	2	2
229	1	ASOLE	MALAKIA	23-11-2015	2	4	6	1		1		1		3 MIN	1	3		2		3		1	46		0	0	0	1	0	1	0	8	ANYONE	3	8		9		D	ONE TO KNOW FROM HEALTH FACILI	2349		4	I CAN GO FOR EXAMINATION	5	2	5	2	4
230	1	ASOLE	MALAKIA	23-11-2015	1	2	2	4		4		1		2 HR	1	3		2		1		1	4		0	0	0	1	0	0	0	37		3	5		123456789ABXD		358		245		3		5	2	5	5	2
231	1	ASOLE	MALAKIA	23-11-2015	2	2	2	1		1		1		5 MIN	1	3		2		1		1	25		0	1	0	0	1	0	0	37		3	5		9X		18X		1249		4	SHE CAN GO TO THE HEALTH CENTR	5	2	5	2	5
232	1	ASOLE	MALAKIA	23-11-2015	1	5	3	1		1		1		2 HRS	1	3		2		1		1	4		0	0	0	1	0	0	0	8	ANYTIME	3	5		39		49X		1234		3		5	2	5	2	2
233	1	ASOLE	POSOBO	24-11-2015	1	6	6	2		1		1		30 MIN	1	3		2		1		1	4		0	0	0	1	0	0	0	8	ANY PERSON	3	5		369		369		124		3		5	2	1	2	2
234	1	ASOLE	WADISA	24-11-2015	2	1	2	2		1		1		15 MIN	1	3		2		1		1	4		0	0	0	1	0	0	0	8	ANY PERSON	3	6		36789A		89B		124		1		5	2	4	2	4
[truncated: 44 more columns]
